# Supplementary material for: Chromosome-Scale Genome Architecture and Historical Demography of the Southern White Rhinoceros
Source: Biology (Basel). 2026 Jun 12;15(12):924. doi: 10.3390/biology15120924 (PMC13296254; doi:10.3390/biology15120924)
Supplement: Supplementary file 1 [file biology-15-00924-s001.zip]

Archive with 2 entries (2 files):
- Supplementary_file1.pdf
- Table_S5.xlsx
