# Supplementary material for: Chromosome-Scale Genome Architecture and Historical Demography of the Southern White Rhinoceros
Source: Biology (Basel). 2026 Jun 12;15(12):924. doi: 10.3390/biology15120924 (PMC13296254; doi:10.3390/biology15120924)
Supplement: Supplementary file 1 [file biology-15-00924-s001.zip › Table_S5.xlsx]

## Sheet: Sheet1
Table S5. Protein-coding genes lacking func-440 tional annotation in the southern white rhinoceros genome.
Chromosome	Start	End	Strand	Gene length (bp)	Exon count	Total exon length (bp)	Repeat overlap (bp)	Repeat overlap ratio	Major repeat class	Detected in C. s. cottoni genome	Chr(C. s. cottoni)	Start(C. s. cottoni)	End(C. s. cottoni)	Query coverage	Confidence category
chr1	8469989	8470228	-	240	1	240	38	0.158333	Simple_repeat	yes	CM038152.1	102247848	102248085	1	low-confidence short/single-exon model
chr1	9595639	9603865	+	8227	3	276	2904	0.352984	LINE/L1	yes	CM038152.1	101142768	101150976	1	unclassified unannotated gene
chr1	10951079	10971658	+	20580	2	117	3907	0.189845	DNA/hAT-Charlie	yes	CM038152.1	99788068	99788173	0.9211	unclassified unannotated gene
chr1	13086709	13117311	-	30603	4	114	25872	0.845407	LINE/L1	yes	CM038152.1	97844099	97844210	1	repeat-associated candidate
chr1	19939564	19941380	+	1817	2	72	796	0.438085	SINE/MIR	yes	CM038152.1	91046277	91046346	1	unclassified unannotated gene
chr1	22517953	22537663	+	19711	3	138	9410	0.477398	LINE/L1	yes	CM038152.1	88478291	88489960	1	unclassified unannotated gene
chr1	24729514	24737233	+	7720	5	324	3408	0.441451	LINE/L2	yes	CM038152.1	86295372	86302406	0.9439	unclassified unannotated gene
chr1	26971849	26972784	-	936	4	123	73	0.077991	LINE/L2	yes	CM038152.1	84171337	84172183	0.95	unclassified unannotated gene
chr1	28661766	28698052	-	36287	5	300	17276	0.476093	LINE/L1	yes	CM038152.1	82429944	82439137	1	unclassified unannotated gene
chr1	31757492	31764469	+	6978	3	96	1321	0.189309	DNA/TcMar-Tigger	yes	CM038152.1	79382210	79382303	1	unclassified unannotated gene
chr1	33164665	33177646	-	12982	2	102	8831	0.68025	LINE/L1	yes	CM038152.1	78006658	78006757	1	repeat-associated candidate
chr1	58824419	58827234	+	2816	3	87	354	0.12571	DNA/TcMar-Tigger	yes	CM038152.1	52507496	52507571	0.8929	unclassified unannotated gene
chr1	61747334	61754689	+	7356	3	60	3478	0.472811	DNA/TcMar-Tigger	no	NA	NA	NA	NA	unclassified unannotated gene
chr1	62957294	62957635	-	342	1	342	31	0.090643	Simple_repeat	yes	CM038152.1	48385150	48385489	1	unclassified unannotated gene
chr1	66099681	66099752	+	72	1	72	0	0	NA	yes	CM038152.1	45255075	45255141	1	low-confidence short/single-exon model
chr1	84975773	84976817	+	1045	3	258	104	0.099522	Simple_repeat	yes	CM038152.1	26426361	26427403	1	unclassified unannotated gene
chr1	85169406	85169696	+	291	1	291	0	0	NA	yes	CM038152.1	26234066	26234354	1	low-confidence short/single-exon model
chr1	86902234	86997569	-	95336	4	291	24284	0.25472	LINE/L2	yes	CM038152.1	24391698	24486823	1	unclassified unannotated gene
chr1	87029735	87090072	-	60338	4	213	30408	0.503961	LINE/L1	yes	CM038152.1	24308428	24352260	0.9571	repeat-associated candidate
chr1	87459823	87474762	-	14940	2	114	2775	0.185743	SINE/MIR	yes	CM038152.1	23914120	23914231	1	unclassified unannotated gene
chr1	87552022	87587121	+	35100	4	270	19621	0.559003	LINE/L1	yes	CM038152.1	23802188	23803571	1	repeat-associated candidate
chr1	92063053	92063517	-	465	1	465	0	0	NA	yes	CM038152.1	18968131	18968593	1	unclassified unannotated gene
chr1	103431177	103434479	+	3303	3	84	2197	0.665153	LINE/L1	yes	CM038152.1	7623996	7624077	1	repeat-associated candidate
chr1	103617370	103628638	-	11269	2	3932	7413	0.657822	LINE/L1	yes	CM038152.1	7247215	7247548	1	repeat-associated candidate
chr1	104195348	104195398	+	51	1	51	0	0	NA	yes	CM038152.1	6881180	6881228	1	low-confidence short/single-exon model
chr1	105023086	105031640	+	8555	2	66	5254	0.614144	LINE/L1	yes	CM038152.1	6055313	6055370	0.9048	repeat-associated candidate
chr1	106434428	106444851	+	10424	2	60	2436	0.233691	LTR/ERVL	yes	CM038152.1	4653057	4653114	1	unclassified unannotated gene
chr1	107427553	107432501	+	4949	3	153	2745	0.554658	LTR/ERV1	yes	CM038152.1	3654959	3655100	0.94	repeat-associated candidate
chr2	4017689	4022160	+	4472	2	1454	2579	0.576699	LINE/L1	yes	CM038153.1	4397496	4400855	1	repeat-associated candidate
chr2	5713973	5742510	-	28538	2	99	13583	0.475962	LINE/L1	yes	CM038153.1	5706926	5707022	1	unclassified unannotated gene
chr2	20459552	20466264	-	6713	4	174	2302	0.342917	LTR/ERVL	yes	CM038153.1	20350406	20350562	0.9123	unclassified unannotated gene
chr2	21306213	21316526	-	10314	2	309	3525	0.341768	LINE/L2	yes	CM038153.1	21181285	21181591	1	unclassified unannotated gene
chr2	21383864	21388872	+	5009	2	198	2034	0.406069	LTR/ERVL-MaLR	yes	CM038153.1	21263770	21263965	1	unclassified unannotated gene
chr2	28538530	28543331	+	4802	3	264	459	0.095585	SINE/MIR	yes	CM038153.1	28377506	28377767	1	unclassified unannotated gene
chr2	34959345	34963893	+	4549	3	177	676	0.148604	DNA/TcMar-Tigger	yes	CM038153.1	34710109	34712770	1	unclassified unannotated gene
chr2	37746371	37748232	-	1862	2	1158	1652	0.887218	LINE/L1	yes	CM038153.1	38234414	38234663	1	repeat-associated candidate
chr2	42240824	42244397	+	3574	2	291	593	0.165921	SINE/tRNA	yes	CM038153.1	42747980	42748253	0.9479	unclassified unannotated gene
chr2	43609845	43610075	-	231	1	231	0	0	NA	yes	CM038153.1	44097400	44097628	1	low-confidence short/single-exon model
chr2	50964440	50968370	-	3931	4	267	2300	0.585093	LINE/L1	yes	CM038153.1	51614600	51617136	1	repeat-associated candidate
chr2	55255804	55256313	+	510	1	510	55	0.107843	Simple_repeat	yes	CM038153.1	55897829	55898336	1	unclassified unannotated gene
chr2	58102464	58105899	-	3436	3	405	224	0.065192	Retroposon/L2-derived	yes	CM038153.1	58733992	58737425	1	unclassified unannotated gene
chr2	64511991	64528094	-	16104	2	84	8075	0.501428	DNA/TcMar-Tigger	yes	CM038153.1	65099295	65099376	1	repeat-associated candidate
chr2	65679294	65710089	+	30796	3	99	14414	0.468048	LINE/L2	yes	CM038153.1	66272541	66272628	0.9062	unclassified unannotated gene
chr2	78796638	78818718	+	22081	5	117	6368	0.288393	SINE/MIR	no	NA	NA	NA	NA	unclassified unannotated gene
chr2	79058202	79072902	+	14701	5	258	6626	0.450718	LINE/L2	yes	CM038153.1	79645844	79659283	1	unclassified unannotated gene
chr2	81008819	81027279	+	18461	6	429	11338	0.61416	LINE/L1	yes	CM038153.1	81600240	81610293	0.9648	repeat-associated candidate
chr2	82992501	82992551	-	51	1	51	51	1	SINE/Alu	yes	CM038153.1	83565902	83565935	1	repeat-associated candidate
chr2	83711952	83717225	-	5274	3	168	1795	0.340349	DNA	yes	CM038153.1	84289044	84289209	1	unclassified unannotated gene
chr2	90654617	90661431	+	6815	3	99	3056	0.448423	SINE/MIR	yes	CM038153.1	91208872	91208959	0.9062	unclassified unannotated gene
chr2	93568935	93572537	-	3603	3	276	1539	0.427144	LTR/ERVL-MaLR	yes	CM038153.1	94107379	94110979	1	unclassified unannotated gene
chr2	93592392	93597781	-	5390	3	228	790	0.146568	DNA/TcMar-Tigger	yes	CM038153.1	94130845	94131103	1	unclassified unannotated gene
chr2	94187461	94191436	+	3976	6	294	1428	0.359155	LTR/Gypsy	yes	CM038153.1	94725454	94729186	1	unclassified unannotated gene
chr2	97490705	97499533	+	8829	7	288	4064	0.460301	DNA/hAT-Charlie	yes	CM038153.1	97999235	98006047	0.9789	unclassified unannotated gene
chr3	5341055	5345379	-	4325	3	75	947	0.21896	SINE/MIR	no	NA	NA	NA	NA	unclassified unannotated gene
chr3	8908758	8939590	-	30833	3	195	16129	0.523108	LINE/L1	yes	CM038154.1	8861763	8861949	0.9688	repeat-associated candidate
chr3	11855820	11858352	-	2533	3	174	941	0.371496	LTR/ERVL-MaLR	yes	CM038154.1	11784135	11786666	1	unclassified unannotated gene
chr3	19077114	19105546	-	28433	5	159	10253	0.360602	LINE/L2	yes	CM038154.1	19008034	19008178	0.9231	unclassified unannotated gene
chr3	24280435	24281436	-	1002	2	123	0	0	NA	yes	CM038154.1	24326728	24326848	1	unclassified unannotated gene
chr3	27867672	27868106	-	435	4	120	0	0	NA	yes	CM038154.1	28215370	28215466	0.8205	unclassified unannotated gene
chr3	28506154	28506640	-	487	3	225	0	0	NA	yes	CM038154.1	28852190	28852403	0.9595	unclassified unannotated gene
chr3	31887433	31939683	-	52251	2	60	20593	0.394117	LINE/L1	no	NA	NA	NA	NA	unclassified unannotated gene
chr3	33512024	33520194	+	8171	3	99	1054	0.128993	SINE/tRNA	yes	CM038154.1	34052915	34053005	0.9375	unclassified unannotated gene
chr3	34621414	34623628	+	2215	3	93	21	0.009481	Simple_repeat	yes	CM038154.1	35161093	35161183	1	unclassified unannotated gene
chr3	37664847	37667988	+	3142	3	309	707	0.225016	SINE/MIR	yes	CM038154.1	38208445	38211584	1	unclassified unannotated gene
chr3	38441302	38457480	+	16179	3	7996	4613	0.285123	SINE/tRNA	yes	CM038154.1	38990575	38990806	1	unclassified unannotated gene
chr3	39499191	39505818	+	6628	2	153	2827	0.426524	SINE/tRNA	yes	CM038154.1	40035796	40035946	1	unclassified unannotated gene
chr3	41881901	41904476	+	22576	4	3526	12011	0.532025	LINE/L1	yes	CM038154.1	42442197	42508549	1	repeat-associated candidate
chr3	45764842	45786756	+	21915	6	471	8348	0.380926	SINE/MIR	yes	CM038154.1	46311038	46332947	1	unclassified unannotated gene
chr3	47446880	47446933	+	54	1	54	0	0	NA	yes	CM038154.1	47987230	47987281	1	low-confidence short/single-exon model
chr3	53407240	53439553	-	32314	3	7511	12177	0.376834	LINE/L2	yes	CM038154.1	53935984	53937543	1	unclassified unannotated gene
chr3	53556747	53556833	+	87	1	87	86	0.988506	LINE/L2	yes	CM038154.1	54060114	54060198	1	repeat-associated candidate
chr3	54118097	54128835	+	10739	3	207	4310	0.401341	LINE/L1	yes	CM038154.1	54620047	54620251	1	unclassified unannotated gene
chr3	71482707	71485494	+	2788	3	183	1115	0.399928	LINE/L2	no	NA	NA	NA	NA	unclassified unannotated gene
chr3	72572689	72572961	-	273	1	273	0	0	NA	yes	CM038154.1	72746413	72746683	1	low-confidence short/single-exon model
chr3	74711037	74741765	+	30729	5	159	15678	0.510202	LINE/L1	yes	CM038154.1	74898342	74898483	0.9038	repeat-associated candidate
chr3	75448153	75479228	-	31076	3	72	25012	0.804865	LINE/L1	no	NA	NA	NA	NA	repeat-associated candidate
chr3	78306009	78393672	+	87664	6	180	40526	0.462288	LINE/L1	yes	CM038154.1	78444084	78517191	0.8983	unclassified unannotated gene
chr3	80871811	80884718	-	12908	4	162	7735	0.599241	LINE/L1	yes	CM038154.1	80996329	81009057	0.9623	repeat-associated candidate
chr3	81181315	81192971	+	11657	3	93	6585	0.564897	LINE/L1	yes	CM038154.1	81299095	81299176	0.9	repeat-associated candidate
chr3	84216548	84234153	+	17606	3	135	3727	0.211689	LINE/L1	yes	CM038154.1	84330100	84330220	0.9091	unclassified unannotated gene
chr3	89724270	89733087	+	8818	3	63	2916	0.330687	SINE/MIR	yes	CM038154.1	89860988	89861048	1	unclassified unannotated gene
chr3	92336601	92344264	+	7664	2	87	2657	0.346686	SINE/tRNA	yes	CM038154.1	92468323	92468407	1	unclassified unannotated gene
chr3	97724744	97734122	+	9379	3	1212	6827	0.727903	LTR/ERV1	yes	CM038154.1	97839369	97839609	1	repeat-associated candidate
chr4	61386	78724	-	17339	2	63	9385	0.541265	LINE/L1	yes	CM038159.1	20280838	20280898	1	repeat-associated candidate
chr4	122903	126849	+	3947	3	171	1106	0.280213	LTR/ERVL-MaLR	yes	CM038189.1	25674512	25674680	1	unclassified unannotated gene
chr4	2210923	2211835	+	913	3	213	467	0.511501	LINE/L1	yes	CM038155.1	88449975	88450185	1	repeat-associated candidate
chr4	5395229	5406678	-	11450	2	198	5658	0.494148	LTR/ERV1	no	NA	NA	NA	NA	unclassified unannotated gene
chr4	6815172	6819919	-	4748	2	150	2401	0.505687	LINE/L2	yes	CM038155.1	83866102	83866249	1	repeat-associated candidate
chr4	9673707	9676779	+	3073	2	96	875	0.284738	SINE/MIR	yes	CM038155.1	81015606	81015693	0.9355	unclassified unannotated gene
chr4	12358594	12358680	-	87	1	87	0	0	NA	yes	CM038155.1	78333251	78333335	1	low-confidence short/single-exon model
chr4	13117231	13148193	-	30963	3	108	10824	0.349579	LINE/L2	yes	CM038155.1	77551186	77556499	1	unclassified unannotated gene
chr4	15482701	15487567	+	4867	5	231	2363	0.485515	LINE/L2	yes	CM038155.1	75220197	75221559	1	unclassified unannotated gene
chr4	15725847	15729039	-	3193	2	93	1625	0.508926	LINE/L2	yes	CM038155.1	74973143	74976333	1	repeat-associated candidate
chr4	18094019	18155854	+	61836	4	99	32601	0.527217	LTR/ERVL-MaLR	yes	CM038155.1	72588303	72588378	0.7812	repeat-associated candidate
chr4	18389387	18401265	-	11879	2	246	5442	0.458119	LINE/L2	yes	CM038155.1	72324618	72324861	1	unclassified unannotated gene
chr4	20495421	20499083	+	3663	3	336	1925	0.525526	SINE/tRNA	weak	CM038174.1	20802407	20802464	0.1712	repeat-associated candidate
chr4	23797941	23801112	+	3172	4	222	507	0.159836	SINE/MIR	yes	CM038155.1	67148841	67152016	1	unclassified unannotated gene
chr4	24853657	24883336	-	29680	4	138	19680	0.663073	LINE/L1	yes	CM038155.1	66094756	66094882	0.9333	repeat-associated candidate
chr4	30167096	30197526	-	30431	5	90	11057	0.363347	LINE/L2	yes	CM038155.1	93414397	93414475	0.8966	unclassified unannotated gene
chr4	36241053	36242156	+	1104	2	135	592	0.536232	SINE/MIR	yes	CM038155.1	58151312	58151444	1	repeat-associated candidate
chr4	37232630	37254802	-	22173	2	81	7440	0.335543	SINE/tRNA	yes	CM038155.1	57141395	57141473	1	unclassified unannotated gene
chr4	38681239	38699182	-	17944	2	198	12895	0.718625	LINE/L1	yes	CM038155.1	55701335	55718977	1	repeat-associated candidate
chr4	59605629	59607112	-	1484	3	228	0	0	NA	yes	CM038155.1	34901177	34902317	0.9333	unclassified unannotated gene
chr4	59842359	59876422	+	34064	3	96	17255	0.506547	LINE/L1	yes	CM038155.1	34632028	34632106	0.8387	repeat-associated candidate
chr4	65322336	65322707	-	372	1	372	372	1	LTR	yes	CM038155.1	29186451	29186820	1	repeat-associated candidate
chr4	70159029	70164566	-	5538	2	117	1843	0.332792	LINE/L2	yes	CM038155.1	24395087	24395201	1	unclassified unannotated gene
chr4	74219535	74250368	-	30834	3	75	13037	0.422812	LINE/L1	yes	CM038155.1	20423273	20423345	1	unclassified unannotated gene
chr4	76925829	76953830	-	28002	4	264	15634	0.558317	LINE/L1	yes	CM038155.1	17719158	17720384	0.954	repeat-associated candidate
chr4	78618406	78634636	+	16231	3	168	7873	0.485059	LINE/L1	yes	CM038155.1	16030610	16030775	1	unclassified unannotated gene
chr4	81100484	81108455	+	7972	2	138	3129	0.392499	LTR/ERVL	yes	CM038155.1	13547947	13548076	0.9556	unclassified unannotated gene
chr4	88780287	88787302	+	7016	3	246	2245	0.319983	SINE/MIR	yes	CM038155.1	5908948	5915961	1	unclassified unannotated gene
chr4	93295728	93300122	+	4395	2	1133	1532	0.348578	SINE/MIR	yes	CM038155.1	1405682	1409155	1	unclassified unannotated gene
chr4	93319303	93322248	+	2946	3	153	1125	0.381874	LINE/L1	yes	CM038155.1	1382729	1385668	1	unclassified unannotated gene
chr5	2153677	2153739	+	63	1	63	0	0	NA	yes	CM038156.1	23891080	23891128	1	low-confidence short/single-exon model
chr5	11685048	11689141	-	4094	3	78	1199	0.292868	LINE/L2	yes	CM038156.1	33319915	33319998	1	unclassified unannotated gene
chr5	14161914	14162247	-	334	3	174	59	0.176647	LINE/L2	yes	CM038156.1	35776682	35776844	0.9474	unclassified unannotated gene
chr5	19200065	19333207	-	133143	3	72	52653	0.395462	LINE/L1	yes	CM038156.1	40925014	40925098	1	unclassified unannotated gene
chr5	20152383	20162200	+	9818	3	258	4158	0.423508	SINE/MIR	yes	CM038156.1	41745649	41747802	0.9529	unclassified unannotated gene
chr5	22634400	22637601	-	3202	3	204	1835	0.573079	LTR/ERVL	yes	CM038156.1	44223295	44223496	1	repeat-associated candidate
chr5	28477428	28504171	-	26744	4	141	15024	0.561771	LINE/L1	yes	CM038156.1	50068535	50068661	0.8913	repeat-associated candidate
chr5	30098979	30105637	-	6659	3	156	5567	0.836011	LINE/L1	yes	CM038156.1	51663939	51664080	0.9216	repeat-associated candidate
chr5	33361917	33392659	+	30743	4	96	13225	0.430179	SINE/Alu	yes	JAHLFX010000166.1	7564	7654	1	unclassified unannotated gene
chr5	35646597	35648572	-	1976	4	297	904	0.45749	DNA/hAT-Charlie	yes	CM038156.1	57196338	57198284	1	unclassified unannotated gene
chr5	39045551	39052873	+	7323	5	261	2419	0.330329	LINE/L1	yes	CM038156.1	60578241	60580546	0.9302	unclassified unannotated gene
chr5	49853424	49858631	+	5208	3	66	2611	0.501344	LINE/L1	yes	CM038156.1	71367587	71367650	1	repeat-associated candidate
chr5	50688021	50694816	+	6796	5	108	4977	0.732343	SINE/Alu	yes	CM038156.1	72207389	72207479	0.8571	repeat-associated candidate
chr5	51645373	51648007	+	2635	2	1086	714	0.270968	SINE/MIR	yes	CM038156.1	73157962	73158190	1	unclassified unannotated gene
chr5	59870258	59870521	+	264	1	264	0	0	NA	yes	CM038156.1	81373818	81374079	1	low-confidence short/single-exon model
chr5	61918025	61931521	-	13497	5	150	2075	0.153738	SINE/MIR	yes	CM038156.1	83424910	83425057	1	unclassified unannotated gene
chr5	63469064	63480461	+	11398	4	6401	2159	0.189419	LINE/L2	yes	CM038156.1	84985694	84985916	1	unclassified unannotated gene
chr5	65894728	65925156	-	30429	3	132	17034	0.559795	LINE/L1	yes	CM038156.1	87422419	87422542	0.9535	repeat-associated candidate
chr5	66201644	66209058	-	7415	3	108	4166	0.561834	LINE/L1	yes	CM038156.1	87733493	87733598	1	repeat-associated candidate
chr5	66232325	66263103	-	30779	4	198	17852	0.580006	LINE/L1	yes	CM038156.1	87771601	87771796	1	repeat-associated candidate
chr5	69488617	69500345	-	11729	2	69	4704	0.401057	LTR/ERV1	no	NA	NA	NA	NA	unclassified unannotated gene
chr5	76677272	76688132	-	10861	2	78	3841	0.353651	LTR/ERVL-MaLR	yes	CM038156.1	16348635	16348704	0.92	unclassified unannotated gene
chr5	77448214	77475975	-	27762	2	114	13056	0.470283	LINE/L1	yes	CM038156.1	17099949	17100051	0.9189	unclassified unannotated gene
chr5	83522615	83545521	+	22907	6	6454	12135	0.529751	SINE/Alu	yes	CM038156.1	10868075	10868192	1	repeat-associated candidate
chr5	84133817	84140596	+	6780	3	315	5349	0.788938	SINE/Alu	yes	CM038156.1	7394310	7401091	1	repeat-associated candidate
chr5	88339115	88352109	-	12995	2	3999	7202	0.554213	LINE/L1	yes	CM038156.1	5135113	5135578	1	repeat-associated candidate
chr5	89341670	89349138	+	7469	4	402	1282	0.171643	DNA/hAT-Charlie	weak	CM038156.1	4091514	4091595	0.2784	unclassified unannotated gene
chr5	89456712	89488847	-	32136	6	267	19805	0.616287	SINE/tRNA	yes	CM038156.1	3959544	3963271	1	repeat-associated candidate
chr6	2811466	2820430	-	8965	4	393	4087	0.455884	SINE/MIR	yes	CM038157.1	88111358	88120107	1	unclassified unannotated gene
chr6	10556256	10585455	+	29200	6	10417	24375	0.83476	LINE/L1	yes	CM038157.1	80423341	80440002	1	repeat-associated candidate
chr6	15221379	15237159	+	15781	3	186	10887	0.68988	LINE/L1	yes	CM038157.1	75802055	75802238	1	repeat-associated candidate
chr6	15907437	15942610	-	35174	8	7047	15112	0.429636	LINE/L1	yes	CM038157.1	75097152	75108006	1	unclassified unannotated gene
chr6	19076937	19107847	+	30911	4	108	12324	0.398693	LINE/L1	yes	CM038157.1	71925013	71925112	0.9429	unclassified unannotated gene
chr6	21719026	21749538	-	30513	6	240	25478	0.834988	LINE/L1	yes	CM038157.1	69280548	69286563	0.962	repeat-associated candidate
chr6	22671327	22672132	+	806	3	174	221	0.274194	SINE/MIR	yes	CM038157.1	68346697	68347500	1	unclassified unannotated gene
chr6	25526379	25528253	-	1875	3	219	1189	0.634133	LINE/L1	yes	CM038157.1	65507569	65507785	1	repeat-associated candidate
chr6	31939331	31948728	-	9398	5	156	4130	0.439455	SINE/Alu	yes	CM038157.1	59088933	59092821	1	unclassified unannotated gene
chr6	32113709	32116411	-	2703	2	2465	2619	0.968923	LTR/ERVL	yes	CM038157.1	58921225	58921483	1	repeat-associated candidate
chr6	33937999	33938037	-	39	1	39	0	0	NA	no	NA	NA	NA	NA	low-confidence short/single-exon model
chr6	46940106	46970938	+	30833	4	129	12932	0.419421	LINE/L1	yes	CM038157.1	44178704	44178818	0.9048	unclassified unannotated gene
chr6	60641264	60672201	+	30938	4	99	21837	0.705831	LINE/L1	yes	CM038157.1	30380286	30380376	0.9375	repeat-associated candidate
chr6	61622658	61622717	+	60	1	60	0	0	NA	yes	CM038157.1	29427515	29427572	1	low-confidence short/single-exon model
chr6	63505087	63505331	-	245	3	177	0	0	NA	yes	CM038157.1	27549911	27550085	1	unclassified unannotated gene
chr6	65695789	65695878	+	90	1	90	0	0	NA	yes	CM038157.1	25361980	25362067	1	low-confidence short/single-exon model
chr6	66857076	66876764	+	19689	2	276	15869	0.805983	LINE/L1	yes	CM038157.1	24203030	24203303	1	repeat-associated candidate
chr6	72175884	72178670	-	2787	2	2640	1566	0.561895	LTR/ERVL	yes	CM038157.1	18901510	18901750	1	repeat-associated candidate
chr6	74827233	74831555	+	4323	3	189	1345	0.311127	LINE/L2	yes	CM038157.1	16252928	16253090	0.871	unclassified unannotated gene
chr6	76060843	76062728	+	1886	2	75	580	0.307529	LINE/L1	yes	CM038157.1	15072600	15072672	1	unclassified unannotated gene
chr6	79029614	79042576	-	12963	2	273	8343	0.643601	LINE/L1	yes	CM038157.1	12109063	12109333	1	repeat-associated candidate
chr6	80578476	80579051	+	576	3	144	0	0	NA	yes	CM038157.1	10562747	10569464	1	unclassified unannotated gene
chr6	80988761	80989828	+	1068	3	198	0	0	NA	yes	CM038157.1	10183183	10183363	0.9231	unclassified unannotated gene
chr6	82163070	82166167	+	3098	4	1053	917	0.295997	LTR/ERV1	yes	CM038157.1	9005813	9007756	1	unclassified unannotated gene
chr6	83782209	83797138	-	14930	3	540	5373	0.359879	LINE/L2	yes	CM038157.1	7386412	7401329	1	unclassified unannotated gene
chr7	387567	399362	+	11796	2	87	6345	0.537894	LINE/L1	yes	CM038158.1	86442926	86443010	1	repeat-associated candidate
chr7	2540853	2549951	-	9099	6	477	4137	0.454665	LTR/ERV1	yes	CM038158.1	84287519	84295844	1	unclassified unannotated gene
chr7	2811899	2826271	+	14373	2	84	5899	0.410422	SINE/MIR	yes	CM038158.1	84025582	84025663	1	unclassified unannotated gene
chr7	6297615	6325585	-	27971	6	222	13588	0.485789	LINE/L1	yes	CM038158.1	80532731	80542599	0.8904	unclassified unannotated gene
chr7	9216011	9246760	-	30750	3	75	10702	0.348033	SINE/MIR	no	NA	NA	NA	NA	unclassified unannotated gene
chr7	17763559	17786779	-	23221	3	87	6290	0.270876	LINE/L2	yes	CM038158.1	69055882	69055966	1	unclassified unannotated gene
chr7	26044205	26044267	-	63	1	63	0	0	NA	yes	CM038158.1	60787637	60787697	1	low-confidence short/single-exon model
chr7	30472116	30475493	-	3378	3	204	1912	0.566015	LINE/L2	yes	CM038158.1	56002263	56005638	1	repeat-associated candidate
chr7	32102340	32105299	-	2960	3	204	1646	0.556081	LTR/ERVL	yes	CM038158.1	54375292	54375487	0.9701	repeat-associated candidate
chr7	34432911	34432997	-	87	1	87	25	0.287356	LINE/L2	yes	CM038158.1	52055264	52055348	1	low-confidence short/single-exon model
chr7	36710395	36730303	-	19909	3	96	10638	0.534331	LINE/L1	yes	CM038158.1	49786681	49786765	0.9032	repeat-associated candidate
chr7	39322134	39337851	+	15718	4	210	6099	0.388026	LINE/L1	yes	CM038158.1	47178429	47178636	1	unclassified unannotated gene
chr7	47175582	47175662	-	81	1	81	81	1	SINE/MIR	yes	CM038158.1	39033537	39033615	1	repeat-associated candidate
chr7	56334080	56334130	+	51	1	51	0	0	NA	yes	CM038158.1	29916799	29916847	1	low-confidence short/single-exon model
chr7	62438282	62439964	-	1683	3	675	58	0.034462	Low_complexity	yes	CM038158.1	23851392	23853072	1	unclassified unannotated gene
chr7	66087774	66087839	+	66	1	66	0	0	NA	yes	CM038158.1	20183936	20183999	1	low-confidence short/single-exon model
chr7	66705472	66723797	+	18326	6	357	13189	0.719688	SINE/Alu	yes	CM038158.1	19563601	19564742	0.9407	repeat-associated candidate
chr7	67921845	67922856	+	1012	2	123	20	0.019763	Simple_repeat	yes	CM038158.1	18353460	18354468	1	unclassified unannotated gene
chr7	68997093	69009944	-	12852	2	264	8109	0.630952	SINE/Alu	yes	CM038158.1	17267591	17267852	1	repeat-associated candidate
chr7	69015256	69022258	-	7003	3	2626	912	0.13023	SINE/MIR	yes	CM038158.1	17261595	17261847	1	unclassified unannotated gene
chr7	69667866	69672321	+	4456	6	291	62	0.013914	Simple_repeat	yes	CM038158.1	16607996	16610719	0.9792	unclassified unannotated gene
chr7	72376252	72411373	-	35122	3	228	9328	0.265589	SINE/MIR	yes	CM038158.1	13869499	13881538	0.9467	unclassified unannotated gene
chr7	77803892	77807978	+	4087	3	246	633	0.154881	SINE/tRNA	yes	CM038158.1	8536222	8540276	1	unclassified unannotated gene
chr7	79318961	79349781	+	30821	4	204	21792	0.70705	LINE/L1	yes	CM038158.1	7014287	7014455	0.8358	repeat-associated candidate
chr7	82175933	82178655	-	2723	2	210	379	0.139185	SINE/MIR	yes	CM038158.1	4192611	4192818	1	unclassified unannotated gene
chr8	12272013	12278224	-	6212	3	99	3757	0.604797	LINE/L1	yes	CM038159.1	12223879	12223966	0.9062	repeat-associated candidate
chr8	18089034	18089126	+	93	1	93	19	0.204301	LINE/L1	yes	CM038159.1	18018758	18018842	1	low-confidence short/single-exon model
chr8	32368646	32368705	+	60	1	60	60	1	SINE/Alu	yes	CM038159.1	32271885	32271939	1	repeat-associated candidate
chr8	32753419	32771110	-	17692	2	114	8007	0.452577	LINE/L1	yes	CM038159.1	32672580	32672691	1	unclassified unannotated gene
chr8	33176839	33177671	+	833	3	84	386	0.463385	LINE/L1	yes	CM038159.1	33077431	33077525	1	unclassified unannotated gene
chr8	39997140	39997589	-	450	2	258	0	0	NA	yes	CM038159.1	39848894	39849341	1	unclassified unannotated gene
chr8	56632481	56637912	+	5432	7	321	1283	0.236193	LTR/ERV1	yes	CM038159.1	56319339	56324787	1	unclassified unannotated gene
chr8	56742055	56746037	+	3983	5	228	398	0.099925	SINE/MIR	yes	CM038159.1	56428397	56430711	0.9867	unclassified unannotated gene
chr8	59996043	59997110	-	1068	2	78	226	0.21161	DNA/hAT-Tip100	yes	CM038159.1	59671763	59671835	0.96	unclassified unannotated gene
chr8	61462434	61465451	-	3018	4	135	1121	0.371438	LINE/L1	yes	CM038159.1	61125447	61128445	1	unclassified unannotated gene
chr8	67297323	67298128	-	806	2	368	0	0	NA	yes	CM038159.1	66952648	66953347	1	unclassified unannotated gene
chr8	68428304	68444190	+	15887	2	174	11027	0.69409	LINE/L1	yes	CM038159.1	68075686	68075857	1	repeat-associated candidate
chr8	82913267	82919192	-	5926	3	99	2488	0.419845	DNA/hAT-Charlie	yes	CM038159.1	82537782	82541795	1	unclassified unannotated gene
chr8	82936086	82943988	-	7903	3	114	5191	0.656839	LTR/ERV1	yes	CM038159.1	82561072	82561177	0.9459	repeat-associated candidate
chr8	83700662	83711434	-	10773	2	174	8011	0.743618	LINE/L1	yes	CM038159.1	83326548	83326719	1	repeat-associated candidate
chr8	85434488	85442915	+	8428	2	6784	2756	0.327005	DNA/hAT-Charlie	yes	CM038159.1	85060985	85061207	1	unclassified unannotated gene
chr9	3009148	3010548	+	1401	2	78	52	0.037116	Simple_repeat	yes	CM038160.1	81015247	81015322	1	unclassified unannotated gene
chr9	9093058	9098922	-	5865	2	102	4608	0.785678	LINE/L2	yes	CM038160.1	74934602	74934692	0.9091	repeat-associated candidate
chr9	11335741	11339748	+	4008	4	189	2769	0.690868	LINE/L1	yes	CM038160.1	72706524	72709767	0.8871	repeat-associated candidate
chr9	15311272	15311568	+	297	1	297	81	0.272727	LTR/ERVL	yes	CM038160.1	68775246	68775530	1	low-confidence short/single-exon model
chr9	17110960	17142381	-	31422	3	78	17661	0.562058	LINE/L1	yes	CM038160.1	66947751	66947826	1	repeat-associated candidate
chr9	21591992	21597149	+	5158	3	204	1417	0.274719	LINE/L2	yes	CM038160.1	62483376	62488502	1	unclassified unannotated gene
chr9	37048271	37109774	+	61504	3	111	31298	0.508877	LINE/L1	yes	CM038160.1	47016919	47017021	0.9444	repeat-associated candidate
chr9	46632915	46636443	-	3529	5	198	479	0.135733	SINE/MIR	yes	CM038160.1	37487128	37489839	0.9538	unclassified unannotated gene
chr9	56063869	56094768	-	30900	3	123	8229	0.266311	SINE/tRNA	yes	CM038160.1	28090222	28117400	1	unclassified unannotated gene
chr9	59681318	59696046	-	14729	2	1528	10093	0.685247	SINE/Alu	yes	CM038160.1	24506154	24506391	1	repeat-associated candidate
chr9	76894220	76894726	+	507	4	129	0	0	NA	yes	CM038160.1	7057881	7057980	0.7857	unclassified unannotated gene
chr9	82716988	82742373	-	25386	3	2456	13062	0.514536	LINE/L2	yes	CM038160.1	1247454	1247769	1	repeat-associated candidate
chr10	2518937	2520589	-	1653	2	87	811	0.490623	LTR/ERVL	yes	CM038161.1	2500151	2500235	1	unclassified unannotated gene
chr10	3351684	3351758	-	75	1	75	0	0	NA	yes	CM038161.1	3321843	3321915	1	low-confidence short/single-exon model
chr10	3562462	3563644	+	1183	2	120	418	0.353339	LINE/L1	yes	CM038161.1	3532516	3532633	1	unclassified unannotated gene
chr10	5188017	5191184	-	3168	3	114	946	0.298611	LTR/ERV1	yes	CM038161.1	5154926	5155037	1	unclassified unannotated gene
chr10	10248213	10258581	-	10369	4	363	5726	0.552223	SINE/Alu	yes	CM038161.1	10218850	10223327	1	repeat-associated candidate
chr10	14960568	14991449	-	30882	6	267	11531	0.373389	LINE/L2	yes	CM038161.1	14913670	14918778	0.9432	unclassified unannotated gene
chr10	16834741	16846961	+	12221	4	63	2779	0.227395	LINE/L2	yes	CM038161.1	16776383	16776443	1	unclassified unannotated gene
chr10	19660776	19691514	+	30739	3	96	11486	0.373662	LINE/L1	yes	CM038161.1	19587876	19587969	1	unclassified unannotated gene
chr10	23079220	23079318	+	99	1	99	28	0.282828	LINE/L1	yes	CM038161.1	24386559	24386655	1	low-confidence short/single-exon model
chr10	29928564	29952013	+	23450	2	201	11016	0.469765	LINE/L2	yes	CM038161.1	31198953	31199151	1	unclassified unannotated gene
chr10	31742278	31754045	+	11768	2	10890	2978	0.253059	LTR/ERVL-MaLR	yes	CM038161.1	33011646	33011874	1	unclassified unannotated gene
chr10	37115186	37121868	-	6683	6	276	1960	0.293281	LINE/L1	yes	CM038161.1	38366810	38372304	1	unclassified unannotated gene
chr10	63376139	63382966	+	6828	3	339	4866	0.712654	LINE/L1	yes	CM038161.1	64450132	64456954	1	repeat-associated candidate
chr10	64382310	64389133	-	6824	4	456	2341	0.343054	DNA/hAT-Tip100	yes	CM038161.1	22400681	22405843	1	unclassified unannotated gene
chr10	65710402	65771392	-	60991	13	558	47711	0.782263	LINE/L1	no	NA	NA	NA	NA	repeat-associated candidate
chr10	69672475	69679329	+	6855	2	183	2310	0.33698	SINE/tRNA	yes	CM038161.1	68744882	68745062	1	unclassified unannotated gene
chr10	71239804	71247058	+	7255	3	249	4948	0.682012	SINE/Alu	yes	CM038161.1	70296681	70296927	1	repeat-associated candidate
chr10	77012328	77012548	-	221	2	159	0	0	NA	yes	CM038161.1	76062037	76062193	1	unclassified unannotated gene
chr10	78151564	78167816	-	16253	2	84	6660	0.409771	LINE/L1	yes	CM038161.1	77218219	77218300	1	unclassified unannotated gene
chr10	78209076	78213148	-	4073	4	228	2296	0.563712	LINE/L1	yes	CM038161.1	77259631	77263638	1	repeat-associated candidate
chr10	80977918	80983362	+	5445	2	120	5043	0.926171	LINE/L1	yes	CM038161.1	80032055	80032172	1	repeat-associated candidate
chr11	5897966	5959719	+	61754	5	213	35700	0.5781	LINE/L1	yes	CM038162.1	5866694	5874580	1	repeat-associated candidate
chr11	12476937	12478093	-	1157	2	279	230	0.19879	SINE/MIR	yes	CM038162.1	12375562	12376716	1	unclassified unannotated gene
chr11	15206803	15206853	-	51	1	51	0	0	NA	yes	CM038168.1	15977186	15977234	1	low-confidence short/single-exon model
chr11	15295315	15298580	+	3266	6	102	637	0.19504	DNA/TcMar-Tigger	yes	CM038162.1	15164354	15164414	0.6061	unclassified unannotated gene
chr11	18524030	18534430	+	10401	3	78	6196	0.595712	SINE/Alu	no	NA	NA	NA	NA	repeat-associated candidate
chr11	19384667	19393511	+	8845	2	129	3322	0.375579	LINE/L1	yes	CM038162.1	19237830	19237956	1	unclassified unannotated gene
chr11	21086494	21086565	+	72	1	72	0	0	NA	yes	CM038162.1	20927877	20927934	1	low-confidence short/single-exon model
chr11	21258197	21274687	+	16491	3	165	5102	0.309381	LINE/L2	yes	CM038162.1	21115128	21115290	1	unclassified unannotated gene
chr11	24359324	24362777	-	3454	2	150	437	0.12652	SINE/MIR	yes	CM038162.1	24191171	24194622	1	unclassified unannotated gene
chr11	28378046	28385290	+	7245	3	66	3073	0.424155	LINE/L1	no	NA	NA	NA	NA	unclassified unannotated gene
chr11	38491692	38491790	-	99	1	99	99	1	SINE/Alu	yes	CM038162.1	38311325	38311421	1	repeat-associated candidate
chr11	39557646	39583476	-	25831	4	5085	7535	0.291704	SINE/MIR	yes	CM038162.1	39376606	39377134	1	unclassified unannotated gene
chr11	40765820	40768651	+	2832	3	282	667	0.235523	SINE/MIR	yes	CM038162.1	40579461	40581823	1	unclassified unannotated gene
chr11	44436409	44437843	+	1435	2	1005	0	0	NA	yes	CM038162.1	44237895	44238135	1	unclassified unannotated gene
chr11	55787572	55879624	-	92053	5	168	54774	0.595027	LINE/L1	yes	CM038162.1	55596232	55596397	1	repeat-associated candidate
chr11	60734569	60772979	-	38411	11	606	13278	0.345682	LINE/L1	yes	CM038162.1	60489560	60527950	1	unclassified unannotated gene
chr11	72256455	72257543	-	1089	2	186	539	0.494949	DNA/hAT-Charlie	yes	CM038162.1	72002760	72002943	1	unclassified unannotated gene
chr12	13628869	13639686	-	10818	4	291	2263	0.209188	LINE/L1	yes	CM038163.1	60577902	60579937	0.9375	unclassified unannotated gene
chr12	24268774	24299060	-	30287	3	159	16883	0.557434	LINE/L1	yes	CM038163.1	49891298	49891454	1	repeat-associated candidate
chr12	24525863	24545233	+	19371	4	192	10041	0.518352	LTR/ERVL	yes	CM038163.1	49653259	49657368	1	repeat-associated candidate
chr12	38672712	38673099	+	388	2	78	0	0	NA	yes	CM038163.1	35549384	35549769	1	unclassified unannotated gene
chr12	41656317	41687109	+	30793	4	81	15238	0.494853	SINE/Alu	yes	CM038163.1	32567257	32567335	1	unclassified unannotated gene
chr12	46163014	46172204	+	9191	2	201	3706	0.403221	LINE/L1	yes	CM038163.1	28064563	28064761	1	unclassified unannotated gene
chr12	46571517	46601424	-	29908	2	261	8754	0.292698	LTR/ERVL	yes	CM038163.1	27627340	27627589	0.9651	unclassified unannotated gene
chr12	54314055	54343668	+	29614	4	312	20186	0.681637	SINE/Alu	yes	CM038163.1	19927019	19931958	1	repeat-associated candidate
chr12	57488080	57488133	-	54	1	54	54	1	LINE/L1	yes	CM038163.1	16775434	16775485	1	repeat-associated candidate
chr12	57750295	57753639	+	3345	3	60	1308	0.391031	LTR/ERVL-MaLR	yes	CM038163.1	16513861	16513918	1	unclassified unannotated gene
chr12	58521348	58522180	-	833	2	150	38	0.045618	Simple_repeat	yes	CM038163.1	15743216	15744046	1	unclassified unannotated gene
chr12	61239056	61257404	-	18349	2	135	9410	0.512834	LTR/ERV1	yes	CM038163.1	13028835	13028955	0.9091	repeat-associated candidate
chr12	61929358	61930284	-	927	5	219	0	0	NA	yes	CM038163.1	12357969	12358893	1	unclassified unannotated gene
chr12	61930636	61933205	+	2570	2	2038	1103	0.429183	LINE/L1	yes	CM038163.1	12355215	12355506	1	unclassified unannotated gene
chr12	62022985	62031414	+	8430	5	282	2440	0.289442	LINE/L2	yes	CM038163.1	12257217	12264513	0.914	unclassified unannotated gene
chr12	62052495	62052782	+	288	1	288	202	0.701389	DNA/TcMar-Tigger	yes	CM038163.1	12236065	12236350	1	repeat-associated candidate
chr12	63129616	63160231	-	30616	4	180	14942	0.488045	LINE/L1	yes	CM038163.1	11140323	11144831	0.9322	unclassified unannotated gene
chr12	71608231	71609648	-	1418	2	216	305	0.215092	DNA/hAT-Charlie	yes	CM038163.1	2713456	2713663	0.9718	unclassified unannotated gene
chr12	72221112	72221981	-	870	3	72	19	0.021839	LINE/CR1	no	NA	NA	NA	NA	unclassified unannotated gene
chr13	1666311	1672443	-	6133	7	402	763	0.124409	SINE/MIR	yes	CM038164.1	1499740	1504133	0.9699	unclassified unannotated gene
chr13	3504600	3520255	-	15656	6	258	6382	0.407639	LTR/ERV1	yes	CM038164.1	3349089	3349708	0.9294	unclassified unannotated gene
chr13	13819723	13823950	-	4228	3	174	774	0.183065	SINE/MIR	yes	CM038164.1	13651521	13651692	1	unclassified unannotated gene
chr13	24174926	24187661	+	12736	3	4171	7779	0.610788	LINE/L1	yes	CM038164.1	23997797	23998130	1	repeat-associated candidate
chr13	26022909	26023130	+	222	2	162	0	0	NA	yes	CM038164.1	25919714	25919933	1	unclassified unannotated gene
chr13	28368014	28372643	-	4630	4	150	4027	0.869762	SINE/Alu	yes	CM038164.1	28273211	28273349	0.9388	repeat-associated candidate
chr13	30659819	30672087	-	12269	4	249	8021	0.653762	LINE/L1	yes	CM038164.1	30907932	30918928	1	repeat-associated candidate
chr13	31035224	31059544	-	24321	6	2930	16389	0.673862	LINE/L1	yes	CM038164.1	31243749	31244670	1	repeat-associated candidate
chr13	31194232	31197839	-	3608	3	219	1782	0.493902	LINE/L1	yes	CM038164.1	31361536	31365294	1	unclassified unannotated gene
chr13	32181787	32187047	-	5261	2	3681	4224	0.802889	LINE/L1	yes	CM038164.1	32301466	32301694	1	repeat-associated candidate
chr13	33043270	33043561	+	292	2	162	0	0	NA	yes	CM038164.1	32760251	32760404	0.9623	unclassified unannotated gene
chr13	34502134	34518389	-	16256	5	9698	4565	0.280819	LINE/L1	yes	CM038164.1	34237463	34237706	1	unclassified unannotated gene
chr13	35481683	35512286	-	30604	4	72	11556	0.377598	LTR/ERVL-MaLR	yes	CM038164.1	35197182	35197242	0.8696	unclassified unannotated gene
chr13	40147138	40147410	-	273	1	273	0	0	NA	yes	CM038164.1	39840591	39840861	1	low-confidence short/single-exon model
chr13	42860008	42862042	-	2035	2	1357	401	0.197052	SINE/tRNA	yes	CM038164.1	42545281	42545536	1	unclassified unannotated gene
chr13	64573465	64604261	-	30797	4	108	17684	0.574212	LINE/L1	yes	CM038164.1	64163317	64163407	0.8571	repeat-associated candidate
chr13	65310595	65402752	+	92158	4	105	35319	0.383244	LINE/L1	yes	CM038164.1	64899392	64899476	0.8235	unclassified unannotated gene
chr13	65614901	65618018	-	3118	3	456	1456	0.466966	DNA/TcMar-Tigger	yes	CM038164.1	65189953	65190397	0.9801	unclassified unannotated gene
chr14	7737205	7762397	-	25193	5	4159	20997	0.833446	LINE/L1	yes	CM038165.1	7830219	7832625	1	repeat-associated candidate
chr14	15943670	15955003	+	11334	3	75	9250	0.816128	LINE/L1	yes	CM038165.1	15991239	15991311	1	repeat-associated candidate
chr14	20285744	20304126	+	18383	2	105	10644	0.579013	LINE/L1	yes	CM038165.1	20318563	20318665	1	repeat-associated candidate
chr14	22333441	22338853	+	5413	4	60	1704	0.314798	SINE/tRNA	yes	CM038165.1	22373495	22373552	1	unclassified unannotated gene
chr14	37324528	37478583	-	154056	4	249	73712	0.478475	LINE/L1	yes	CM038165.1	37446195	37446438	0.9878	unclassified unannotated gene
chr14	40452323	40453752	+	1430	2	231	239	0.167133	SINE/tRNA	yes	CM038165.1	40439864	40440092	1	unclassified unannotated gene
chr14	42140708	42143659	-	2952	5	339	112	0.03794	Simple_repeat	yes	CM038165.1	42126186	42129141	1	unclassified unannotated gene
chr15	8955399	9063839	-	108441	8	1563	52258	0.481903	LINE/L1	yes	CM038166.1	55197045	55288046	1	unclassified unannotated gene
chr15	14127469	14128788	+	1320	3	312	706	0.534848	LTR/ERVL-MaLR	yes	CM038166.1	50153721	50155038	1	repeat-associated candidate
chr15	35667102	35667215	-	114	1	114	76	0.666667	Simple_repeat	yes	CM038166.1	28174601	28174712	1	repeat-associated candidate
chr15	39498844	39511979	-	13136	3	342	2428	0.184836	LINE/L2	yes	CM038166.1	24346978	24360111	1	unclassified unannotated gene
chr15	43191618	43192297	+	680	2	177	153	0.225	LTR/ERVL	yes	CM038166.1	20703163	20703337	1	unclassified unannotated gene
chr15	43745274	43808830	-	63557	4	342	35086	0.55204	LINE/L1	yes	CM038166.1	20093853	20128675	0.9646	repeat-associated candidate
chr15	44636153	44728287	+	92135	5	93	44693	0.485082	LINE/L1	yes	CM038166.1	19221510	19221591	0.9	unclassified unannotated gene
chr15	46874682	46883196	-	8515	4	420	4498	0.528244	LINE/RTE-X	yes	CM038166.1	17037255	17045527	1	repeat-associated candidate
chr15	53348980	53363310	-	14331	6	471	3474	0.242412	SINE/MIR	yes	CM038166.1	10560010	10574331	1	unclassified unannotated gene
chr15	55664627	55666469	+	1843	3	297	757	0.410743	LINE/L1	yes	CM038166.1	8246638	8247730	1	unclassified unannotated gene
chr15	57538626	57600021	-	61396	6	318	34289	0.558489	LINE/L1	yes	CM038166.1	6319525	6359143	1	repeat-associated candidate
chr15	60395177	60395599	-	423	4	141	0	0	NA	yes	CM038166.1	3367791	3368172	1	unclassified unannotated gene
chr15	61992995	62085155	+	92161	5	132	48750	0.528966	LINE/L1	yes	CM038166.1	1699607	1699760	1	repeat-associated candidate
chr16	2518714	2529464	+	10751	5	117	6925	0.644126	LINE/L1	yes	CM038167.1	2651033	2651138	0.9211	repeat-associated candidate
chr16	6328322	6337579	-	9258	3	63	3585	0.387233	LINE/L1	yes	CM038177.1	24032634	24032685	0.85	unclassified unannotated gene
chr16	6340528	6340920	+	393	1	393	0	0	NA	yes	CM038167.1	6482846	6483236	1	unclassified unannotated gene
chr16	7871735	7878085	-	6351	5	381	2887	0.454574	SINE/MIR	yes	CM038167.1	8003724	8009067	1	unclassified unannotated gene
chr16	10092358	10100707	-	8350	2	1789	6513	0.78	LINE/L1	yes	CM038167.1	10218924	10219173	1	repeat-associated candidate
chr16	15438162	15453754	-	15593	3	625	12357	0.792471	LINE/L1	yes	CM038167.1	15575139	15575355	0.96	repeat-associated candidate
chr16	17138310	17138579	+	270	2	93	99	0.366667	LINE/CR1	yes	CM038167.1	17270946	17271036	1	unclassified unannotated gene
chr16	20449964	20450332	-	369	1	369	0	0	NA	yes	CM038167.1	20541843	20542209	1	unclassified unannotated gene
chr16	21524556	21525622	+	1067	3	261	0	0	NA	yes	CM038167.1	21589303	21589603	0.9884	unclassified unannotated gene
chr16	24446171	24447553	-	1383	2	159	0	0	NA	yes	CM038167.1	24398446	24399826	1	unclassified unannotated gene
chr16	28924819	28936637	-	11819	3	138	7575	0.640917	LINE/L1	yes	CM038167.1	28882643	28894458	1	repeat-associated candidate
chr16	29120852	29128561	-	7710	2	751	4727	0.6131	SINE/tRNA	yes	CM038167.1	29077877	29078174	1	repeat-associated candidate
chr16	33760288	33761400	-	1113	2	162	619	0.556155	LINE/L1	yes	CM038167.1	33682704	33682863	1	repeat-associated candidate
chr16	35582172	35592253	+	10082	2	3735	3524	0.349534	LINE/L2	yes	CM038167.1	35496539	35496884	1	unclassified unannotated gene
chr16	36478693	36494604	-	15912	2	15142	5240	0.329311	LINE/L2	yes	CM038167.1	36384001	36384533	1	unclassified unannotated gene
chr16	37271268	37271354	+	87	1	87	74	0.850575	LINE/L2	yes	CM038167.1	37173623	37173707	1	repeat-associated candidate
chr16	37856066	37877319	-	21254	5	309	2172	0.102193	SINE/tRNA	yes	CM038167.1	37757578	37771076	1	unclassified unannotated gene
chr16	38979498	38983713	-	4216	3	126	3574	0.847723	LINE/L1	yes	CM038167.1	38869774	38869897	1	repeat-associated candidate
chr16	40706216	40706517	-	302	4	189	0	0	NA	yes	CM038167.1	40580916	40581216	1	unclassified unannotated gene
chr16	41859700	41865629	+	5930	3	435	526	0.088702	SINE/MIR	yes	CM038167.1	41729744	41731148	0.9861	unclassified unannotated gene
chr16	53552362	53696400	-	144039	4	222	39010	0.270829	SINE/MIR	yes	CM038167.1	53374819	53498585	0.9726	unclassified unannotated gene
chr16	57036076	57041525	+	5450	6	2267	1141	0.209358	SINE/tRNA	yes	CM038167.1	56838558	56838801	1	unclassified unannotated gene
chr16	59197160	59228271	-	31112	3	117	7205	0.231583	LINE/L2	yes	CM038167.1	59013487	59013601	1	unclassified unannotated gene
chr16	60264810	60264869	+	60	1	60	0	0	NA	yes	CM038167.1	60052434	60052491	1	low-confidence short/single-exon model
chr16	60727211	60731622	-	4412	2	3303	759	0.172031	LINE/L1	yes	CM038167.1	60510661	60510949	1	unclassified unannotated gene
chr16	61912176	61922993	+	10818	2	1091	9120	0.843039	LTR/ERV1	yes	CM038167.1	61700840	61701116	1	repeat-associated candidate
chr17	1566746	1577980	-	11235	3	186	5592	0.49773	LINE/L2	yes	CM038168.1	1559127	1559310	1	unclassified unannotated gene
chr17	2406876	2413224	-	6349	3	5281	647	0.101906	LINE/L2	yes	CM038168.1	2382860	2383234	1	unclassified unannotated gene
chr17	6819831	6838907	+	19077	7	447	9483	0.497091	LINE/L1	yes	CM038168.1	6805406	6818669	1	unclassified unannotated gene
chr17	12711695	12712431	-	737	3	81	0	0	NA	yes	CM038168.1	12684671	12685011	1	unclassified unannotated gene
chr17	21344097	21350422	+	6326	2	105	1764	0.278849	SINE/tRNA	yes	CM038168.1	21482058	21482151	0.9118	unclassified unannotated gene
chr17	22087712	22087813	+	102	1	102	0	0	NA	no	NA	NA	NA	NA	low-confidence short/single-exon model
chr17	23132222	23162912	+	30691	4	108	21164	0.689583	LINE/L1	yes	CM038168.1	23281033	23281132	0.9429	repeat-associated candidate
chr17	25366797	25405448	-	38652	7	378	17277	0.446989	LINE/L1	yes	CM038168.1	25494503	25529957	0.96	unclassified unannotated gene
chr17	29430971	29431063	-	93	1	93	93	1	LINE/L1	yes	JAHLFX010000385.1	12830	12908	1	repeat-associated candidate
chr17	34466939	34467850	-	912	3	168	259	0.283991	SINE/MIR	yes	CM038168.1	34486548	34486692	0.8727	unclassified unannotated gene
chr17	36126969	36188050	-	61082	4	108	29700	0.486232	LINE/L1	yes	CM038168.1	36178171	36178264	0.8857	unclassified unannotated gene
chr17	49059750	49062061	-	2312	2	222	923	0.399221	LINE/L1	yes	CM038168.1	48980373	48980586	0.9726	unclassified unannotated gene
chr17	50288590	50319311	+	30722	6	249	9259	0.30138	LINE/L1	yes	CM038168.1	50386416	50390206	1	unclassified unannotated gene
chr17	51226381	51234691	+	8311	4	261	3824	0.460113	LINE/L2	yes	CM038168.1	51294233	51296971	1	unclassified unannotated gene
chr17	51621396	51650107	-	28712	6	8451	19134	0.666411	LINE/L1	yes	CM038168.1	51699108	51699363	1	repeat-associated candidate
chr17	52131379	52131444	+	66	1	66	66	1	LTR/ERVL-MaLR	yes	CM038168.1	52182049	52182112	1	repeat-associated candidate
chr17	55971856	55997640	+	25785	6	387	14888	0.57739	LINE/L1	yes	CM038168.1	55989646	56015432	1	repeat-associated candidate
chr18	19832437	19845099	-	12663	2	333	5476	0.432441	LINE/L2	yes	CM038169.1	19773657	19773987	1	unclassified unannotated gene
chr18	23153238	23153333	-	96	1	96	96	1	LTR/ERVL	yes	CM038169.1	23098790	23098883	1	repeat-associated candidate
chr18	31297928	31298195	-	268	2	261	263	0.981343	LTR/ERVL	yes	CM038169.1	31225723	31225981	1	repeat-associated candidate
chr18	33853398	33870637	-	17240	3	87	10520	0.610209	LINE/L1	yes	CM038169.1	33802759	33802834	0.8929	repeat-associated candidate
chr18	35288663	35303128	+	14466	3	1066	10464	0.723351	LINE/L1	yes	CM038169.1	35218518	35219985	0.938	repeat-associated candidate
chr18	35788740	35793866	-	5127	2	75	2174	0.42403	LTR/ERV1	yes	CM038169.1	35723414	35723477	0.875	unclassified unannotated gene
chr18	37324845	37355544	+	30700	4	141	15850	0.516287	LINE/L1	yes	CM038169.1	37251884	37252013	0.9348	repeat-associated candidate
chr18	42682263	42682473	+	211	2	84	0	0	NA	yes	CM038169.1	42576887	42576968	1	unclassified unannotated gene
chr18	43468760	43497288	+	28529	4	147	15492	0.543026	LINE/L1	yes	CM038169.1	43369522	43369648	0.875	repeat-associated candidate
chr18	44851171	44881606	-	30436	4	99	13111	0.430773	LINE/L1	yes	CM038169.1	44772101	44772197	1	unclassified unannotated gene
chr18	46167571	46202877	+	35307	2	339	11646	0.32985	SINE/MIR	yes	CM038169.1	46063414	46063741	0.9732	unclassified unannotated gene
chr18	52930556	52961149	+	30594	3	126	9870	0.322612	LINE/L1	yes	CM038169.1	52813529	52813640	0.9024	unclassified unannotated gene
chr18	54354637	54360135	-	5499	4	489	4114	0.748136	LINE/L1	yes	CM038169.1	54203215	54208710	1	repeat-associated candidate
chr18	56222733	56223234	+	502	2	462	0	0	NA	yes	CM038169.1	56037950	56038449	1	unclassified unannotated gene
chr18	56657758	56662306	+	4549	2	1891	1526	0.335458	LINE/L2	yes	CM038169.1	56476670	56477372	1	unclassified unannotated gene
chr18	58336410	58338118	+	1709	2	493	1290	0.754827	LTR/ERV1	yes	CM038169.1	58142274	58142553	1	repeat-associated candidate
chr18	58537839	58538059	+	221	2	210	50	0.226244	SINE/MIR	yes	CM038169.1	58341609	58341819	1	unclassified unannotated gene
chr18	58705047	58719163	+	14117	2	11147	5729	0.405823	LINE/L2	yes	CM038169.1	58441460	58441979	1	unclassified unannotated gene
chr18	59472239	59481891	+	9653	3	96	5790	0.599814	LTR/ERVL	yes	JAHLFX010000044.1	306300	306387	0.9355	repeat-associated candidate
chr19	822612	860181	+	37570	3	153	30151	0.802529	LINE/L1	yes	CM038170.1	57041261	57041411	1	repeat-associated candidate
chr19	946789	956467	+	9679	4	129	1690	0.174605	LINE/L1	yes	CM038170.1	56910025	56910941	0.9286	unclassified unannotated gene
chr19	1236701	1239493	-	2793	2	297	927	0.331901	LTR/ERV1	yes	CM038170.1	56627899	56630686	1	unclassified unannotated gene
chr19	3963225	3971031	+	7807	3	117	1581	0.202511	LINE/CR1	yes	CM038170.1	53906924	53907038	1	unclassified unannotated gene
chr19	5877853	5898247	+	20395	3	99	10257	0.502917	LINE/L1	yes	CM038170.1	52011155	52011251	1	repeat-associated candidate
chr19	6734185	6749886	+	15702	4	270	10233	0.6517	LTR/ERV1	yes	CM038170.1	51108170	51123837	0.9438	repeat-associated candidate
chr19	7987144	7990036	+	2893	3	201	1146	0.396129	LINE/L2	no	NA	NA	NA	NA	unclassified unannotated gene
chr19	8785681	8816769	+	31089	6	186	15901	0.511467	LINE/L1	yes	CM038170.1	49790665	49802165	0.8525	repeat-associated candidate
chr19	13190308	13201698	-	11391	3	198	6811	0.597928	LINE/L1	yes	CM038170.1	43535802	43547366	1	repeat-associated candidate
chr19	17756107	17764167	+	8061	6	507	2565	0.318199	LINE/L2	yes	CM038170.1	38984478	38992522	1	unclassified unannotated gene
chr19	23287187	23287488	+	302	2	231	0	0	NA	yes	CM038170.1	33541982	33542210	1	unclassified unannotated gene
chr19	30006161	30006199	-	39	1	39	0	0	NA	no	NA	NA	NA	NA	low-confidence short/single-exon model
chr19	30719951	30750403	-	30453	3	111	13776	0.452369	LINE/L1	yes	CM038170.1	26088708	26096779	1	unclassified unannotated gene
chr19	31612815	31612895	-	81	1	81	0	0	NA	yes	CM038170.1	25224477	25224546	1	low-confidence short/single-exon model
chr19	41322742	41323123	-	382	3	174	0	0	NA	yes	CM038170.1	15198730	15198880	0.8772	unclassified unannotated gene
chr20	151432	152251	-	820	4	303	0	0	NA	yes	CM038171.1	57198337	57199154	1	unclassified unannotated gene
chr20	15206240	15237279	-	31040	4	117	9543	0.307442	SINE/Alu	yes	CM038171.1	42122474	42122582	0.9737	unclassified unannotated gene
chr20	18647241	18677669	+	30429	4	102	14844	0.487824	LINE/L1	yes	CM038171.1	38668554	38668653	1	unclassified unannotated gene
chr20	21196773	21227506	+	30734	4	147	16277	0.529609	LINE/L1	yes	CM038171.1	36135186	36135330	1	repeat-associated candidate
chr20	21218678	21226740	-	8063	3	189	2710	0.336103	LINE/L2	yes	CM038171.1	36135250	36135436	1	unclassified unannotated gene
chr20	24690480	24690773	-	294	1	294	0	0	NA	yes	CM038171.1	32669876	32670167	1	low-confidence short/single-exon model
chr20	25533497	25533553	-	57	1	57	0	0	NA	yes	CM038171.1	31809601	31809655	1	low-confidence short/single-exon model
chr20	31956314	31960490	+	4177	3	189	2965	0.70984	LINE/L1	yes	CM038171.1	25417468	25417654	1	repeat-associated candidate
chr20	33792029	33914999	-	122971	6	147	38170	0.310398	LINE/L1	yes	CM038171.1	23489220	23552639	0.8333	unclassified unannotated gene
chr20	49321217	49327283	-	6067	4	1648	3266	0.538322	LINE/L2	yes	CM038171.1	8090846	8090948	1	repeat-associated candidate
chr21	6842018	6848697	-	6680	2	1360	3445	0.515719	LINE/L1	yes	CM038172.1	40746363	40746651	1	repeat-associated candidate
chr21	8110085	8110377	-	293	3	87	0	0	NA	yes	CM038172.1	42011749	42011827	0.9286	unclassified unannotated gene
chr21	11213581	11213892	-	312	1	312	0	0	NA	yes	CM038172.1	45101908	45102217	1	unclassified unannotated gene
chr21	11946971	11950099	+	3129	4	120	936	0.299137	LTR/ERV1	yes	CM038172.1	45971808	45973241	1	unclassified unannotated gene
chr21	22402563	22404737	+	2175	2	162	403	0.185287	SINE/MIR	yes	CM038172.1	28629113	28631284	1	unclassified unannotated gene
chr21	23676869	23677354	+	486	4	300	244	0.502058	LTR/ERVL-MaLR	yes	CM038172.1	27360252	27360657	0.9798	repeat-associated candidate
chr21	34730340	34736672	+	6333	2	5196	2125	0.335544	SINE/MIR	yes	CM038172.1	16295964	16296195	1	unclassified unannotated gene
chr21	43623641	43660107	-	36467	3	3361	15814	0.433652	LINE/L1	yes	CM038172.1	7385281	7385605	1	unclassified unannotated gene
chr21	44044504	44052347	+	7844	5	174	2764	0.352371	LTR/ERVL-MaLR	yes	CM038172.1	6960992	6965808	1	unclassified unannotated gene
chr21	45158328	45163998	+	5671	2	219	2920	0.5149	LINE/L1	yes	CM038172.1	5847545	5847761	1	repeat-associated candidate
chr21	48467473	48473998	-	6526	1	6526	3507	0.537389	LINE/L1	yes	CM038172.1	2544363	2544651	1	repeat-associated candidate
chr21	49428394	49459231	-	30838	4	132	13774	0.446657	SINE/Alu	yes	CM038172.1	1572150	1572279	1	unclassified unannotated gene
chr21	50227174	50238744	+	11571	3	66	6538	0.565033	LINE/L1	yes	CM038172.1	777312	777375	1	repeat-associated candidate
chr22	5184471	5191695	+	7225	3	63	2442	0.337993	LINE/L2	yes	CM038173.1	45959912	45959972	1	unclassified unannotated gene
chr22	9146261	9150846	-	4586	2	2153	601	0.131051	LINE/L2	yes	CM038173.1	42017168	42017459	1	unclassified unannotated gene
chr22	11799996	11825541	-	25546	3	12164	14806	0.579582	SINE/MIR	yes	CM038173.1	39343053	39343494	1	repeat-associated candidate
chr22	14776314	14777933	-	1620	3	156	580	0.358025	LTR/ERVL-MaLR	yes	CM038173.1	36387132	36387276	0.9412	unclassified unannotated gene
chr22	16135879	16137426	+	1548	2	237	1206	0.77907	SINE/MIR	yes	CM038173.1	35030858	35032403	1	repeat-associated candidate
chr22	16895952	16896281	-	330	3	126	341	1.03333	SINE/MIR	yes	CM038173.1	34279413	34279524	0.9024	repeat-associated candidate
chr22	19906565	19937443	-	30879	3	162	13225	0.428285	LINE/L2	yes	CM038173.1	31287312	31287456	0.9057	unclassified unannotated gene
chr22	24326225	24335115	+	8891	2	368	4629	0.520639	LINE/L1	yes	CM038173.1	26866181	26874960	1	repeat-associated candidate
chr22	43179941	43183547	+	3607	5	288	1663	0.461048	LTR/ERV1	yes	CM038173.1	7999663	8003267	1	unclassified unannotated gene
chr22	44974322	44978915	+	4594	2	129	1610	0.350457	LINE/L1	yes	CM038173.1	6222729	6222855	1	unclassified unannotated gene
chr22	47841201	47861805	-	20605	2	246	12423	0.602912	LINE/L1	yes	CM038173.1	3168026	3168263	0.9753	repeat-associated candidate
chr22	48979535	48980565	-	1031	2	183	188	0.182347	DNA/hAT-Charlie	yes	CM038173.1	2039953	2040981	1	unclassified unannotated gene
chr23	48711	50580	-	1870	3	1041	0	0	NA	yes	CM038174.1	50175370	50175682	1	unclassified unannotated gene
chr23	1551935	1552299	+	365	3	75	0	0	NA	yes	CM038174.1	48676314	48676380	0.9167	unclassified unannotated gene
chr23	16234599	16241559	+	6961	3	3052	5829	0.83738	LTR/ERV1	yes	CM038174.1	33996343	34000706	1	repeat-associated candidate
chr23	32747591	32754001	+	6411	5	186	2486	0.387771	LTR/ERVL-MaLR	yes	CM038174.1	17524606	17527530	0.9672	unclassified unannotated gene
chr23	33872896	33884064	+	11169	3	195	4730	0.423494	SINE/Alu	yes	CM038174.1	16399407	16399596	0.9844	unclassified unannotated gene
chr23	40952175	40953327	-	1153	2	291	384	0.333044	DNA/hAT-Charlie	yes	CM038174.1	9335456	9336606	1	unclassified unannotated gene
chr23	41832489	41832587	+	99	1	99	38	0.383838	SINE/tRNA	yes	CM038174.1	8449245	8449342	1	low-confidence short/single-exon model
chr23	47278068	47308848	+	30781	3	129	19408	0.630519	LINE/L1	yes	CM038174.1	3015922	3016042	0.9524	repeat-associated candidate
chr23	47573190	47585309	-	12120	3	171	7705	0.635726	LINE/L1	yes	CM038174.1	2734715	2734856	0.8393	repeat-associated candidate
chr24	5664978	5683042	+	18065	2	147	8601	0.476114	LINE/L1	yes	CM038175.1	1142064	1142208	1	unclassified unannotated gene
chr24	6412207	6412272	-	66	1	66	0	0	NA	yes	CM038175.1	397084	397135	1	low-confidence short/single-exon model
chr24	8078097	8078135	+	39	1	39	39	1	LINE/L1	no	NA	NA	NA	NA	repeat-associated candidate
chr24	8547922	8547999	+	78	1	78	0	0	NA	yes	CM038175.1	8816525	8816600	1	low-confidence short/single-exon model
chr24	12522763	12533786	+	11024	2	120	5792	0.525399	LINE/L2	yes	CM038175.1	12887991	12888108	1	repeat-associated candidate
chr24	26862419	26865888	+	3470	2	3425	333	0.095965	DNA/hAT-Charlie	yes	CM038175.1	27155860	27156231	1	unclassified unannotated gene
chr24	29058621	29067894	+	9274	5	2107	1949	0.210157	SINE/tRNA	yes	CM038175.1	29356522	29356756	1	unclassified unannotated gene
chr24	37416920	37418993	-	2074	3	63	570	0.274831	LTR/ERVL	yes	CM038175.1	37570135	37570195	1	unclassified unannotated gene
chr24	40028172	40043500	-	15329	2	258	5905	0.385218	LTR/ERVL-MaLR	yes	CM038175.1	40216227	40216476	0.9765	unclassified unannotated gene
chr24	40061435	40089447	+	28013	3	189	10968	0.391533	LTR/ERVL	yes	CM038175.1	40255310	40255496	1	unclassified unannotated gene
chr24	42342991	42348553	-	5563	6	564	1724	0.309905	SINE/MIR	yes	CM038175.1	42512789	42518581	1	unclassified unannotated gene
chr24	43524279	43530291	+	6013	2	72	2840	0.47231	LINE/L1	yes	CM038175.1	43693358	43693427	1	unclassified unannotated gene
chr24	44789725	44790456	+	732	2	108	40	0.054645	LTR/DIRS	yes	CM038175.1	44959254	44959983	1	unclassified unannotated gene
chr25	2865784	2865912	-	129	1	129	129	1	LTR/ERVL-MaLR	yes	CM038176.1	44760928	44761054	1	repeat-associated candidate
chr25	11154662	11160145	-	5484	2	2433	1610	0.293581	SINE/MIR	yes	CM038176.1	36648252	36648612	1	unclassified unannotated gene
chr25	11243316	11245299	-	1984	2	1149	38	0.019153	Simple_repeat	yes	CM038181.1	34386220	34425679	0.7126	unclassified unannotated gene
chr25	11252226	11257455	+	5230	2	4394	786	0.150287	SINE/tRNA	yes	CM038176.1	36574485	36574788	1	unclassified unannotated gene
chr25	24322293	24330053	+	7761	3	204	5154	0.66409	LTR/ERVL	yes	CM038176.1	23315071	23316563	1	repeat-associated candidate
chr25	30354877	30356728	-	1852	5	387	0	0	NA	yes	CM038176.1	17304195	17305633	1	unclassified unannotated gene
chr25	31825909	31830214	+	4306	4	153	2279	0.529261	DNA/hAT-Charlie	yes	CM038176.1	15821172	15823466	0.96	repeat-associated candidate
chr25	34438044	34498721	+	60678	3	129	22904	0.377468	LINE/L1	yes	CM038176.1	13188743	13188857	0.9048	unclassified unannotated gene
chr25	38046203	38062137	-	15935	5	240	14121	0.886163	LINE/L1	yes	CM038176.1	9629794	9630198	1	repeat-associated candidate
chr25	39506030	39508485	+	2456	2	72	1220	0.496743	LTR/ERVL-MaLR	yes	CM038176.1	8180975	8181044	1	unclassified unannotated gene
chr25	40087637	40089622	+	1986	2	75	837	0.42145	SINE/MIR	yes	CM038176.1	7602461	7602533	1	unclassified unannotated gene
chr25	40949524	41011179	-	61656	4	93	13925	0.22585	LINE/L2	no	NA	NA	NA	NA	unclassified unannotated gene
chr25	47541141	47541968	+	828	4	333	0	0	NA	yes	CM038176.1	162167	162992	1	unclassified unannotated gene
chr26	2217213	2217260	-	48	1	48	48	1	DNA/TcMar-Tigger	yes	CM038177.1	42722927	42722972	1	repeat-associated candidate
chr26	2715631	2718214	+	2584	7	369	1135	0.439241	LTR/ERVL	yes	CM038177.1	42224270	42226851	1	unclassified unannotated gene
chr26	5621674	5652747	+	31074	3	78	9336	0.300444	LINE/L2	yes	CM038177.1	39336799	39336868	0.92	unclassified unannotated gene
chr26	8837126	8844837	+	7712	6	507	4585	0.594528	SINE/MIR	yes	CM038177.1	36144715	36152424	1	repeat-associated candidate
chr26	9576809	9577944	-	1136	2	830	0	0	NA	yes	CM038177.1	35415124	35415502	1	unclassified unannotated gene
chr26	9917164	9918262	+	1099	2	843	464	0.422202	LTR/ERVL-MaLR	yes	CM038177.1	35074533	35075053	1	unclassified unannotated gene
chr26	10298023	10301876	-	3854	2	408	2159	0.560197	LTR/Gypsy	yes	CM038177.1	34692600	34692876	1	repeat-associated candidate
chr26	12056491	12080846	+	24356	23	1713	0	0	NA	yes	CM038177.1	28398269	28457484	0.8544	unclassified unannotated gene
chr26	16458099	16485770	+	27672	3	2463	15542	0.561651	LINE/L1	yes	CM038177.1	26286325	26286583	1	repeat-associated candidate
chr26	16619204	16638446	-	19243	22	1638	513	0.026659	LTR/ERV1	yes	CM038177.1	28454252	28457484	0.5101	unclassified unannotated gene
chr26	25257587	25266550	-	8964	2	656	5557	0.619924	LINE/L1	yes	CM038177.1	18985478	18993870	1	repeat-associated candidate
chr26	32946742	32962598	+	15857	3	96	4727	0.298102	SINE/MIR	yes	CM038177.1	1424973	1425054	0.871	unclassified unannotated gene
chr26	40642582	40642926	-	345	3	222	66	0.191304	Simple_repeat	yes	CM038177.1	9009938	9010165	0.9863	unclassified unannotated gene
chr26	42107856	42108068	+	213	1	213	0	0	NA	yes	CM038177.1	10478798	10479008	1	low-confidence short/single-exon model
chr26	43539233	43541682	-	2450	3	90	515	0.210204	Simple_repeat	yes	CM038177.1	11910165	11910252	1	unclassified unannotated gene
chr27	1228769	1355777	-	127009	6	72	70808	0.557504	LINE/L1	yes	CM038192.1	96619268	96619319	0.7391	repeat-associated candidate
chr27	1499235	1508335	-	9101	2	1060	5567	0.611691	LTR/ERV1	yes	CM038178.1	1402967	1403291	1	repeat-associated candidate
chr27	13275488	13276150	-	663	1	663	0	0	NA	yes	CM038178.1	13109531	13110191	1	unclassified unannotated gene
chr27	18876605	18876655	-	51	1	51	0	0	NA	yes	CM038178.1	18677666	18677702	1	low-confidence short/single-exon model
chr27	33300358	33366817	-	66460	4	165	14898	0.224165	SINE/tRNA	yes	CM038178.1	33064895	33065048	0.9444	unclassified unannotated gene
chr27	35481594	35512207	-	30614	3	81	8372	0.27347	LINE/L1	yes	CM038178.1	35207096	35207171	0.9615	unclassified unannotated gene
chr27	39658734	39658802	-	69	1	69	27	0.391304	LINE/L1	yes	CM038178.1	39360808	39360874	1	low-confidence short/single-exon model
chr28	668619	768222	+	99604	4	90	45464	0.456448	LINE/L1	yes	CM038179.1	746814	746871	0.6552	unclassified unannotated gene
chr28	1676076	1680585	-	4510	2	2859	181	0.040133	DNA/TcMar-Mariner	yes	CM038179.1	1665871	1666429	1	unclassified unannotated gene
chr28	1693875	1703563	+	9689	3	8304	3511	0.36237	LINE/L2	yes	CM038179.1	1680221	1680662	1	unclassified unannotated gene
chr28	6462480	6463691	-	1212	3	72	0	0	NA	yes	CM038179.1	6433920	6433989	1	unclassified unannotated gene
chr28	6620717	6621546	-	830	4	243	0	0	NA	yes	CM038179.1	6591110	6591937	1	unclassified unannotated gene
chr28	7439198	7445536	-	6339	5	417	1824	0.287743	SINE/tRNA	yes	CM038179.1	7320905	7327051	1	unclassified unannotated gene
chr28	15230386	15237950	-	7565	3	609	1145	0.151355	SINE/tRNA	yes	CM038179.1	15546085	15553649	1	unclassified unannotated gene
chr28	18370606	18385926	-	15321	4	231	7293	0.476013	LTR/Gypsy	yes	CM038179.1	18677628	18689806	0.9737	unclassified unannotated gene
chr28	29796464	29829243	+	32780	5	318	11204	0.341794	LINE/L2	yes	CM038179.1	30081006	30100528	1	unclassified unannotated gene
chr28	39260099	39281944	-	21846	3	219	8886	0.406756	SINE/tRNA	yes	CM038179.1	39711024	39711296	1	unclassified unannotated gene
chr28	39309200	39322203	-	13004	4	357	7055	0.542525	LINE/L1	yes	CM038179.1	39738555	39747110	1	repeat-associated candidate
chr28	41533469	41564222	-	30754	3	84	19788	0.643428	LINE/L1	yes	CM038160.1	84131377	84131455	0.963	repeat-associated candidate
chr29	2454796	2461174	-	6379	7	1441	685	0.107384	LTR/ERVL-MaLR	yes	CM038180.1	2442341	2442599	1	unclassified unannotated gene
chr29	4577145	4577632	+	488	2	66	303	0.620902	SINE/MIR	yes	CM038180.1	4553682	4553739	0.9048	repeat-associated candidate
chr29	8498373	8499769	-	1397	3	126	201	0.14388	SINE/MIR	yes	CM038180.1	8439706	8441100	1	unclassified unannotated gene
chr29	8771287	8776239	-	4953	3	2117	1438	0.290329	SINE/MIR	yes	CM038180.1	8711104	8711470	1	unclassified unannotated gene
chr29	15087865	15097605	-	9741	4	258	5977	0.613592	LINE/L2	yes	CM038180.1	15000431	15000995	1	repeat-associated candidate
chr29	19669912	19669983	-	72	1	72	0	0	NA	yes	CM038180.1	19565827	19565896	1	low-confidence short/single-exon model
chr29	33940161	33940826	+	666	1	666	189	0.283784	Simple_repeat	yes	CM038180.1	33751129	33751792	1	unclassified unannotated gene
chr29	36785460	36786948	-	1489	2	84	0	0	NA	yes	CM038180.1	36584486	36584561	0.9259	unclassified unannotated gene
chr29	37197540	37197638	+	99	1	99	0	0	NA	yes	CM038180.1	36972844	36972940	1	low-confidence short/single-exon model
chr30	222164	249100	-	26937	2	318	13702	0.508668	LINE/L1	yes	JAHLFX010000278.1	8121	43175	1	repeat-associated candidate
chr30	8257435	8257545	+	111	1	111	0	0	NA	yes	CM038181.1	30416337	30416442	1	low-confidence short/single-exon model
chr30	8722140	8722370	-	231	1	231	158	0.683983	LINE/RTE-BovB	yes	CM038181.1	29952778	29953006	1	repeat-associated candidate
chr30	14049693	14051317	-	1625	2	102	299	0.184	SINE/MIR	yes	CM038181.1	24640922	24641021	1	unclassified unannotated gene
chr30	20245094	20257999	+	12906	6	456	5508	0.426778	SINE/Alu	yes	CM038181.1	18446836	18455220	1	unclassified unannotated gene
chr30	33882024	33884169	-	2146	2	117	1823	0.849487	DNA/hAT-Tip100	yes	CM038181.1	4722574	4722679	0.9211	repeat-associated candidate
chr30	35372199	35372723	+	525	2	78	0	0	NA	yes	CM038181.1	3234230	3234305	1	unclassified unannotated gene
chr31	3471473	3476671	-	5199	2	96	1647	0.316792	LTR/ERVL	yes	CM038182.1	3471257	3471350	1	unclassified unannotated gene
chr31	6942541	7034791	+	92251	4	96	32253	0.349622	LINE/L1	yes	CM038182.1	7117102	7117171	0.7419	unclassified unannotated gene
chr31	7459364	7464968	+	5605	3	66	1577	0.281356	SINE/tRNA	yes	CM038182.1	7601578	7601641	1	unclassified unannotated gene
chr31	11356237	11366242	-	10006	2	102	6060	0.605637	SINE/Alu	yes	CM038182.1	11467220	11467313	0.9394	repeat-associated candidate
chr31	16343094	16435495	+	92402	5	93	31244	0.338131	SINE/tRNA	yes	CM038182.1	16466737	16466794	0.6333	unclassified unannotated gene
chr31	17062849	17094181	-	31333	3	144	10850	0.34628	LINE/L2	yes	CM038182.1	17134780	17166116	1	unclassified unannotated gene
chr31	19411374	19414598	+	3225	4	670	275	0.085271	LINE/L1	yes	CM038182.1	19487402	19487723	1	unclassified unannotated gene
chr31	27310066	27340660	-	30595	5	69	13816	0.451577	LINE/L1	yes	CM038182.1	27406169	27406226	0.8636	unclassified unannotated gene
chr31	28640618	28693851	-	53234	3	381	38688	0.726754	LINE/L1	yes	CM038182.1	28705958	28758950	1	repeat-associated candidate
chr31	30565126	30566430	+	1305	3	207	376	0.288123	LTR/ERVL-MaLR	yes	CM038182.1	30633410	30634449	1	unclassified unannotated gene
chr31	32440043	32470969	+	30927	3	66	16402	0.530346	LINE/L1	no	NA	NA	NA	NA	repeat-associated candidate
chr32	4177949	4235876	-	57928	2	66	31108	0.537011	LINE/L1	yes	CM038183.1	30094979	30095042	1	repeat-associated candidate
chr32	6111774	6115599	-	3826	2	1946	553	0.144537	LINE/L2	yes	CM038183.1	28213344	28215730	1	unclassified unannotated gene
chr32	12779536	12810347	-	30812	4	75	27333	0.887089	LINE/L1	yes	CM038183.1	21567511	21567583	1	repeat-associated candidate
chr32	17203190	17218626	+	15437	4	255	5956	0.385826	SINE/MIR	yes	CM038183.1	17254638	17259170	1	unclassified unannotated gene
chr32	21104596	21107679	-	3084	2	105	2248	0.728923	LINE/L1	yes	CM038183.1	11702756	11702849	0.9118	repeat-associated candidate
chr32	21825403	21825896	-	494	2	396	0	0	NA	yes	CM038183.1	10986650	10986857	1	unclassified unannotated gene
chr32	22726701	22734730	+	8030	2	7909	1761	0.219303	SINE/MIR	yes	CM038183.1	10082905	10083466	1	unclassified unannotated gene
chr33	957160	960278	+	3119	2	3035	1914	0.613658	LTR/ERVK	yes	CM038184.1	944719	944986	1	repeat-associated candidate
chr33	6448305	6460771	-	12467	3	4599	6010	0.482073	LINE/L1	yes	CM038184.1	6250519	6251049	1	unclassified unannotated gene
chr33	10037628	10038139	+	512	2	165	29	0.056641	Low_complexity	yes	CM038184.1	9971256	9971765	1	unclassified unannotated gene
chr33	11050286	11057299	+	7014	2	1043	4024	0.57371	LINE/L1	yes	CM038184.1	11254856	11255164	1	repeat-associated candidate
chr33	11163969	11168876	+	4908	2	2152	2185	0.445192	LINE/L1	yes	CM038184.1	11272649	11272994	1	unclassified unannotated gene
chr33	11796452	11799018	+	2567	3	168	424	0.165173	SINE/tRNA	yes	CM038184.1	11836017	11836350	1	unclassified unannotated gene
chr33	12993647	12994771	+	1125	3	105	320	0.284444	Satellite	yes	CM038184.1	13048601	13049329	1	unclassified unannotated gene
chr33	14549502	14583643	+	34142	2	1177	15530	0.454865	LINE/L1	yes	CM038184.1	14611527	14612151	1	unclassified unannotated gene
chr33	18797519	18798763	-	1245	1	1245	290	0.232932	Simple_repeat	yes	CM038184.1	19030645	19031867	1	unclassified unannotated gene
chr33	23377174	23377518	-	345	2	243	272	0.788406	LTR/ERVL	yes	CM038184.1	23418560	23418902	1	repeat-associated candidate
chr33	25588916	25590555	+	1640	2	84	749	0.456707	LTR/ERVK	yes	CM038184.1	25705893	25705971	0.963	unclassified unannotated gene
chr33	28078245	28168553	+	90309	4	129	57723	0.639172	LINE/L1	yes	CM038184.1	28263155	28295650	0.9286	repeat-associated candidate
chr33	31956605	31962635	+	6031	3	5291	989	0.163986	LTR/ERVL	yes	CM038184.1	32067472	32068054	1	unclassified unannotated gene
chr34	246220	248453	+	2234	3	372	458	0.205013	SINE/tRNA	yes	CM038185.1	33811883	33814113	1	unclassified unannotated gene
chr34	5205578	5222452	+	16875	2	75	7250	0.42963	LTR/ERVL	yes	CM038185.1	28880978	28881050	1	unclassified unannotated gene
chr34	13860420	13860494	+	75	1	75	0	0	NA	yes	CM038185.1	20261536	20261605	1	low-confidence short/single-exon model
chr34	16178932	16179182	+	251	2	114	122	0.486056	SINE/tRNA	yes	CM038185.1	17948159	17948270	1	unclassified unannotated gene
chr34	20450195	20465340	-	15146	3	5263	12136	0.801268	LTR/ERV1	yes	CM038185.1	13659416	13659653	1	repeat-associated candidate
chr34	26075057	26089422	+	14366	4	2918	6313	0.43944	LTR/ERVL	yes	CM038185.1	8018212	8018536	1	unclassified unannotated gene
chr34	27740760	27745793	-	5034	2	69	2950	0.586015	LINE/L1	yes	CM038185.1	6365205	6365265	0.9091	repeat-associated candidate
chr35	683934	684448	+	515	3	300	0	0	NA	yes	CM038186.1	27019766	27020278	1	unclassified unannotated gene
chr35	1398976	1404317	+	5342	4	555	1570	0.293897	LINE/L1	yes	CM038186.1	26300464	26305816	0.9837	unclassified unannotated gene
chr35	2476059	2496733	+	20675	5	2488	9291	0.449383	SINE/Alu	yes	CM038186.1	18233132	18233516	0.9457	unclassified unannotated gene
chr35	7649281	7650756	-	1476	2	99	597	0.404472	SINE/tRNA	yes	CM038186.1	18862695	18862791	1	unclassified unannotated gene
chr35	8587565	8593657	-	6093	3	4737	2146	0.352207	SINE/Alu	yes	CM038186.1	17927572	17927839	1	unclassified unannotated gene
chr35	8877989	8968947	-	90959	5	93	46604	0.512363	SINE/tRNA	yes	CM038186.1	17630232	17630301	0.7667	repeat-associated candidate
chr35	11631175	11647613	-	16439	5	9880	3998	0.243202	SINE/MIR	yes	CM038186.1	14887391	14887817	1	unclassified unannotated gene
chr35	14849744	14855819	+	6076	4	2599	1678	0.276169	Unknown	yes	CM038186.1	11710038	11710383	0.9829	unclassified unannotated gene
chr35	18247553	18253768	+	6216	3	87	3264	0.525097	LINE/L1	yes	CM038186.1	8289553	8289619	0.7857	repeat-associated candidate
chr35	19322857	19355451	+	32595	3	153	14638	0.449087	SINE/MIR	yes	CM038186.1	7190015	7196619	1	unclassified unannotated gene
chr35	22361922	22362029	-	108	1	108	33	0.305556	Simple_repeat	yes	CM038186.1	4228539	4228644	1	low-confidence short/single-exon model
chr35	24164417	24172263	-	7847	2	5977	846	0.107812	SINE/MIR	yes	CM038186.1	2432825	2433341	1	unclassified unannotated gene
chr35	27362023	27371569	+	9547	3	219	3679	0.385357	LINE/L1	yes	CM038186.1	28374518	28383194	1	unclassified unannotated gene
chr35	29515830	29522098	-	6269	2	69	1565	0.249641	DNA/hAT-Charlie	yes	CM038186.1	30517216	30517282	1	unclassified unannotated gene
chr36	1808282	1808533	+	252	2	87	49	0.194444	SINE/MIR	yes	CM038187.1	1528629	1528713	1	unclassified unannotated gene
chr36	2450523	2451245	+	723	1	723	79	0.109267	Simple_repeat	yes	CM038187.1	2168651	2169355	1	unclassified unannotated gene
chr36	5437837	5446520	-	8684	2	78	4948	0.569784	SINE/Alu	yes	CM038187.1	5151315	5151390	1	repeat-associated candidate
chr36	9369381	9430960	+	61580	4	201	25726	0.417766	LINE/L2	yes	CM038187.1	9144747	9144915	0.8485	unclassified unannotated gene
chr36	19384401	19385888	+	1488	2	144	1406	0.944892	LINE/CR1	yes	CM038187.1	19037581	19037722	1	repeat-associated candidate
chr36	22855633	22886476	-	30844	7	219	19133	0.620315	LINE/L1	yes	CM038187.1	22517751	22537008	1	repeat-associated candidate
chr36	26757179	26765818	+	8640	6	240	5057	0.585301	LTR/ERVL-MaLR	yes	CM038187.1	26389367	26390040	1	repeat-associated candidate
chr37	1054420	1054773	-	354	1	354	0	0	NA	weak	CM038188.1	29604678	29604810	0.3761	unclassified unannotated gene
chr37	4045301	4048871	+	3571	5	360	835	0.233828	LINE/L2	yes	CM038188.1	2859703	2863243	0.9496	unclassified unannotated gene
chr37	6850610	6891428	-	40819	4	102	9317	0.228252	LINE/L1	yes	CM038188.1	5656185	5656266	0.8182	unclassified unannotated gene
chr37	12796536	12796829	-	294	1	294	0	0	NA	yes	CM038188.1	11588924	11589215	1	low-confidence short/single-exon model
chr37	12883045	12883374	+	330	1	330	125	0.378788	Simple_repeat	yes	CM038188.1	11675436	11675775	1	unclassified unannotated gene
chr37	13608886	13635918	+	27033	3	69	4377	0.161913	SINE/tRNA	yes	CM038188.1	12426607	12426673	1	unclassified unannotated gene
chr37	26019844	26173428	+	153585	5	123	40938	0.266549	LINE/L2	yes	CM038188.1	24930692	24930812	1	unclassified unannotated gene
chr37	27620286	27620360	-	75	1	75	75	1	LTR/ERVL	yes	CM038188.1	26428579	26428651	1	repeat-associated candidate
chr37	28631008	28692540	-	61533	5	111	18378	0.298669	LINE/L1	yes	CM038188.1	27462271	27462343	0.6667	unclassified unannotated gene
chr38	1422664	1443929	+	21266	3	69	9449	0.444324	LINE/L1	yes	CM038175.1	7259612	7259678	1	unclassified unannotated gene
chr38	4820507	4823061	-	2555	5	279	315	0.123288	LTR/ERVL-MaLR	yes	CM038189.1	22244387	22245486	1	unclassified unannotated gene
chr38	9553829	9559544	+	5716	4	216	1086	0.189993	SINE/MIR	yes	CM038189.1	17533476	17535642	1	unclassified unannotated gene
chr38	12871585	12872664	-	1080	3	96	0	0	NA	yes	CM038189.1	14228927	14229014	0.9355	unclassified unannotated gene
chr38	15684769	15694165	+	9397	2	186	5722	0.608918	SINE/Alu	yes	CM038189.1	11409853	11419237	1	repeat-associated candidate
chr38	15923641	15928356	+	4716	2	3744	176	0.03732	LINE/L1	yes	CM038189.1	11179113	11179539	1	unclassified unannotated gene
chr38	22270063	22272454	-	2392	3	285	403	0.168478	LINE/L2	yes	CM038189.1	4464028	4465930	1	unclassified unannotated gene
chr39	3610937	3614518	-	3582	2	732	298	0.083194	SINE/MIR	yes	CM038190.1	3885929	3889512	1	unclassified unannotated gene
chr39	7303367	7303975	+	609	1	609	0	0	NA	yes	CM038190.1	7571513	7572120	1	unclassified unannotated gene
chr39	8843247	8845609	-	2363	3	120	116	0.04909	LINE/L1	no	NA	NA	NA	NA	unclassified unannotated gene
chr39	10849801	10854267	+	4467	3	258	1056	0.2364	LTR/ERVL	yes	CM038190.1	11120421	11123103	1	unclassified unannotated gene
chr39	11493729	11493998	+	270	1	270	270	1	LTR/ERVL	yes	CM038190.1	11762039	11762306	1	repeat-associated candidate
chr39	15052566	15053116	-	551	2	204	0	0	NA	yes	CM038190.1	15287750	15287939	0.9403	unclassified unannotated gene
chr40	1660169	1661493	+	1325	2	450	471	0.355472	DNA/hAT-Charlie	yes	CM038191.1	437767	438987	1	unclassified unannotated gene
chr40	1731444	1768131	+	36688	3	1926	26256	0.715656	LTR/ERVL	yes	CM038191.1	514008	544248	1	repeat-associated candidate
chr40	9541675	9542109	+	435	2	129	206	0.473563	SINE/MIR	yes	JAHLFX010000053.1	7062	7494	1	unclassified unannotated gene
chr40	9797928	9799149	+	1222	2	837	0	0	NA	weak	CM038191.1	10010440	10010854	0.4964	unclassified unannotated gene
chr40	10248484	10248728	+	245	2	63	0	0	NA	yes	CM038191.1	10905740	10905800	1	unclassified unannotated gene
chr40	11035543	11037118	+	1576	2	694	371	0.235406	SINE/tRNA	yes	CM038191.1	10170160	10171312	1	unclassified unannotated gene
chr40	15183633	15186166	-	2534	2	1855	1418	0.55959	LINE/L1	yes	CM038191.1	12501558	12501870	1	repeat-associated candidate
chr40	16059173	16061531	-	2359	2	2262	273	0.115727	SINE/MIR	yes	CM038191.1	11629370	11629994	1	unclassified unannotated gene
chrX	916451	916770	-	320	2	309	0	0	NA	yes	CM038192.1	129652341	129652647	1	unclassified unannotated gene
chrX	12687349	12776457	-	89109	6	147	46450	0.521272	LINE/L1	yes	CM038192.1	118467533	118467623	0.625	repeat-associated candidate
chrX	16030025	16033548	-	3524	2	454	1243	0.352724	SINE/MIR	yes	CM038192.1	115184350	115187753	1	unclassified unannotated gene
chrX	16435175	16465946	-	30772	3	99	7357	0.239081	LINE/L1	yes	CM038192.1	114761265	114761361	1	unclassified unannotated gene
chrX	21252960	21253790	-	831	2	117	0	0	NA	yes	CM038192.1	110292627	110293455	1	unclassified unannotated gene
chrX	28354522	28385400	-	30879	6	213	19902	0.644516	LINE/L1	yes	CM038192.1	103256971	103280198	1	repeat-associated candidate
chrX	30417593	30422103	+	4511	4	261	285	0.063179	LINE/L2	yes	CM038192.1	101306805	101311313	1	unclassified unannotated gene
chrX	38277117	38307851	+	30735	3	69	12742	0.414576	LINE/L1	yes	CM038192.1	93590671	93590728	0.8636	unclassified unannotated gene
chrX	49489794	49520678	+	30885	3	153	26172	0.847402	LINE/L1	yes	CM038192.1	81836654	81836804	1	repeat-associated candidate
chrX	60695876	60702621	+	6746	3	111	3236	0.479692	SINE/tRNA	yes	CM038192.1	70869703	70869811	1	unclassified unannotated gene
chrX	60917660	60948574	-	30915	4	135	16705	0.540353	LINE/L1	yes	CM038192.1	70627647	70651474	0.9545	repeat-associated candidate
chrX	71024770	71031475	-	6706	2	120	5333	0.795258	LINE/L1	yes	CM038192.1	60425604	60425715	0.9487	repeat-associated candidate
chrX	71070618	71071900	-	1283	2	1236	0	0	NA	yes	CM038192.1	60385968	60386194	1	unclassified unannotated gene
chrX	71071929	71107117	+	35189	7	8772	4077	0.11586	LINE/L1	yes	CM038192.1	60354397	60354811	1	unclassified unannotated gene
chrX	73512928	73518799	-	5872	2	87	3957	0.673876	LINE/L2	yes	CM038192.1	57859247	57859331	1	repeat-associated candidate
chrX	74177899	74178177	-	279	2	63	0	0	NA	yes	CM038192.1	57221042	57221102	1	unclassified unannotated gene
chrX	77885979	77901938	-	15960	7	1094	9085	0.569236	LTR/ERV1	yes	CM038192.1	53596693	53601962	1	repeat-associated candidate
chrX	80394260	80425052	+	30793	3	96	27277	0.885818	LINE/L1	yes	CM038192.1	51091487	51091580	1	repeat-associated candidate
chrX	87858010	87859454	-	1445	6	153	554	0.383391	LINE/L2	yes	CM038192.1	39202905	39204159	1	unclassified unannotated gene
chrX	88624226	88624540	+	315	2	72	0	0	NA	yes	CM038192.1	38459439	38459508	1	unclassified unannotated gene
chrX	96583664	96614371	-	30708	3	141	21424	0.697668	LTR/ERVL	yes	CM038192.1	31180089	31180206	0.8261	repeat-associated candidate
chrX	98242504	98270752	+	28249	6	189	17779	0.629367	LINE/L1	yes	CM038192.1	29614610	29615762	0.9032	repeat-associated candidate
chrX	107911270	107911332	+	63	1	63	59	0.936508	LTR/ERVL-MaLR	yes	CM038192.1	18491236	18491296	1	repeat-associated candidate
chrX	109445522	109454297	+	8776	7	489	3915	0.446103	LINE/L2	yes	CM038192.1	16972746	16981519	1	unclassified unannotated gene
chrX	116353092	116354212	+	1121	3	129	177	0.157895	DNA/hAT-Charlie	yes	CM038192.1	10432353	10433471	1	unclassified unannotated gene
chrX	119645784	119689421	-	43638	6	3151	18966	0.434621	LINE/L1	yes	CM038192.1	7226733	7227012	1	unclassified unannotated gene
chrX	126192307	126195846	-	3540	2	69	1041	0.294068	LINE/L1	no	NA	NA	NA	NA	unclassified unannotated gene
chrX	127980578	127983995	-	3418	3	695	1935	0.566121	LTR/ERV1	yes	JAHLFX010000042.1	5793286	5793514	1	repeat-associated candidate
chrX	129028733	129028777	-	45	1	45	0	0	NA	yes	JAHLFX010000042.1	6820923	6820965	1	low-confidence short/single-exon model
chrY	1749008	1752675	+	3668	2	1066	2152	0.586696	LTR/ERV1	yes	JAHLFX010000042.1	5788184	5793145	1	repeat-associated candidate
chrY	7127001	7157690	+	30690	4	156	10120	0.329749	SINE/tRNA	yes	JAHLFX010000042.1	479321	479468	0.9608	unclassified unannotated gene
chrY	12501066	12521135	+	20070	2	75	14559	0.725411	LINE/L1	no	NA	NA	NA	NA	repeat-associated candidate
HiC_scaffold_72	205591	247747	-	42157	3	5976	25131	0.596129	LINE/L1	yes	JAHLFX010000060.1	208222	208480	1	repeat-associated candidate
HiC_scaffold_72	257343	307543	-	50201	3	4004	24364	0.485329	LINE/L1	yes	JAHLFX010000060.1	260867	261155	1	unclassified unannotated gene
HiC_scaffold_73	399225	402564	-	3340	4	111	2386	0.714371	LTR/Gypsy	yes	JAHLFX010000048.1	577375	579042	1	repeat-associated candidate
HiC_scaffold_75	654972	661522	+	6551	2	6009	2386	0.364219	DNA/hAT-Tip100	yes	JAHLFX010000044.1	353471	353891	1	unclassified unannotated gene
HiC_scaffold_75	1682773	1863998	+	181226	2	597	79018	0.436019	LINE/L1	yes	JAHLFX010000284.1	8358	45024	1	unclassified unannotated gene
HiC_scaffold_75	1947450	1952622	-	5173	4	4157	830	0.160448	SINE/MIR	yes	JAHLFX010000051.1	149718	149970	1	unclassified unannotated gene
HiC_scaffold_76	767994	799937	-	31944	3	66	16268	0.509266	LINE/L1	yes	CM038159.1	20280838	20280901	1	repeat-associated candidate
HiC_scaffold_76	818478	829514	+	11037	2	60	6326	0.573163	LINE/L1	yes	CM038186.1	3563407	3563440	0.5789	repeat-associated candidate
HiC_scaffold_76	982820	1005648	-	22829	2	60	12221	0.535328	LINE/L1	yes	CM038167.1	46069392	46069425	0.5789	repeat-associated candidate
HiC_scaffold_76	1136634	1153058	-	16425	2	66	7761	0.472511	LINE/L1	yes	CM038159.1	20280838	20280901	1	unclassified unannotated gene
HiC_scaffold_76	2220907	2242637	+	21731	3	81	4848	0.223091	SINE/MIR	yes	CM038166.1	55196981	55197052	0.8846	unclassified unannotated gene
HiC_scaffold_76	2366344	2382777	-	16434	8	363	7198	0.437994	LINE/L1	weak	JAHLFX010000048.1	577384	579042	0.2333	unclassified unannotated gene
HiC_scaffold_76	2577816	2580910	+	3095	2	60	917	0.296284	SINE/tRNA	no	NA	NA	NA	NA	unclassified unannotated gene
HiC_scaffold_76	3102152	3108335	+	6184	2	126	1919	0.310317	DNA/TcMar-Tigger	yes	CM038188.1	19305725	19305836	1	unclassified unannotated gene
HiC_scaffold_76	5785947	5839325	-	53379	3	890	24792	0.464452	LINE/L1	yes	JAHLFX010000047.1	209010	209845	1	unclassified unannotated gene
HiC_scaffold_76	9055428	9063869	-	8442	4	108	6112	0.723999	LINE/L1	yes	JAHLFX010000048.1	577378	579042	1	repeat-associated candidate
